# Supplementary material for: Fibroblast‐specific genome‐scale modelling predicts an imbalance in amino acid metabolism in Refsum disease
Source: FEBS J. 2020 Mar 31;287(23):5096–113. doi: 10.1111/febs.15292 (PMC7754141; doi:10.1111/febs.15292)
Supplement: Supplementary file 1 — Table S1. Manual curation of the model including added and curated reactions [Fixes], deleted reactions [ Recon3D_del], added metabolites [Added_mets], and information about the media constraints [HAM'sF10]. Table S2. Fibroblast specific genes. Table S3. Detailed information about the ATP yields for Figs 3 and 4. Table S4. Genes and proteins significantly changed between RD and CTRL fibroblasts. Table S5. Detailed results of the metabolic tasks analysis in the fibroblast model.Table S6. Comparison between the exchanged amino acids in model prediction and in the in vitro experiments (CTRL + phyt group). For a full list of predicted uptake and secretion rates of metabolites see Table S7. Table S7. Detailed comparison at the level of secretion and uptake reactions between healthy and Refsum models forced to take up phytanate. Fig. S1. Additional data on amino acid uptake and secretion rates in the fibroblast CTRL (n = 6; green) and RD (n = 5; blue) cultures exposed to phytol for 96 h (shown as mean ± SD). Rates were calculated based on the fresh medium measurements. Fig. S2. Additional experimental data of (A) amino acids and (B) glucose determinations in the medium of the fibroblast CTRL (n = 6) and RD (n = 5) cells after incubation at indicated time points (shown as mean ± SD). For details, see Fig. 6C. (C) Protein concentrations of cell pellets after incubation at indicated time points. (D) Growth curves of attached cells for the indicated time points (left panel), and statistical analysis of the total area under the curve per cell line after 7 days of incubation (right panel). Data are shown as bar plots. [file FEBS-287-5096-s001.zip]

Archive with 5 entries (5 files):
- febs15292-sup-0001-TableS1.xlsx
- febs15292-sup-0002-TableS2.xlsx
- febs15292-sup-0003-TableS5.xlsx
- febs15292-sup-0004-TableS7.xlsx
- febs15292-sup-0005-Supinfo.pdf
