# Supplementary material for: Fibroblast‐specific genome‐scale modelling predicts an imbalance in amino acid metabolism in Refsum disease
Source: FEBS J. 2020 Mar 31;287(23):5096–113. doi: 10.1111/febs.15292 (PMC7754141; doi:10.1111/febs.15292)
Supplement: Supplementary file 1 — Table S1. Manual curation of the model including added and curated reactions [Fixes], deleted reactions [ Recon3D_del], added metabolites [Added_mets], and information about the media constraints [HAM'sF10]. Table S2. Fibroblast specific genes. Table S3. Detailed information about the ATP yields for Figs 3 and 4. Table S4. Genes and proteins significantly changed between RD and CTRL fibroblasts. Table S5. Detailed results of the metabolic tasks analysis in the fibroblast model.Table S6. Comparison between the exchanged amino acids in model prediction and in the in vitro experiments (CTRL + phyt group). For a full list of predicted uptake and secretion rates of metabolites see Table S7. Table S7. Detailed comparison at the level of secretion and uptake reactions between healthy and Refsum models forced to take up phytanate. Fig. S1. Additional data on amino acid uptake and secretion rates in the fibroblast CTRL (n = 6; green) and RD (n = 5; blue) cultures exposed to phytol for 96 h (shown as mean ± SD). Rates were calculated based on the fresh medium measurements. Fig. S2. Additional experimental data of (A) amino acids and (B) glucose determinations in the medium of the fibroblast CTRL (n = 6) and RD (n = 5) cells after incubation at indicated time points (shown as mean ± SD). For details, see Fig. 6C. (C) Protein concentrations of cell pellets after incubation at indicated time points. (D) Growth curves of attached cells for the indicated time points (left panel), and statistical analysis of the total area under the curve per cell line after 7 days of incubation (right panel). Data are shown as bar plots. [file FEBS-287-5096-s001.zip › febs15292-sup-0002-TableS2.xlsx]

## Sheet: Summary
Databases					Transcriptomics		Proteomics		Protein atlas				Diseases			DECISION	Recon 2 paper (cell specific Rxns skin)	Matsumoto 2016
EntrezID	HGNC ID	EnsemblGeneID	UniProt	Gene Name	mean row count	mean <10 (if not all)	mean intensity	Tissue specif. Uniprot	RNA tissue category	Evidence	RNA TS TPM	TPM max in non-specific tissue	OMIM	Info	Diagnosed in fibroblasts			protein [average copy number/cell)]	RNA [Copy number/cell]
6005	HGNC:10006	ENSG00000112077	Q02094	RHAG				Erythrocytes. {ECO:0000269|PubMed:18931342, ECO:0000269|PubMed:22012326, ECO:0000269|PubMed:9473510}.	Not detected in skin	Evidence at protein level	bone marrow: 73.8	placenta: 3.0	180297	Anemia, hemolytic, Rh-null, regulator type; Rh-mod syndrome (3); Overhydrated hereditary stomatocytosis	0	0
10993	HGNC:10691	ENSG00000135094	P20132	SDS					Not detected in skin	Evidence at protein level	liver: 190.0	cerebral cortex: 10.5	182128	Kaufman oculocerebrofacial syndrome; Spondylometaphyseal dysplasia, Kozlowski type; Metatropic dysplasia; Hereditary motor and sensory neuropathy, type IIc; Scapuloperoneal spinal muscular atrophy; Sodium serum level QTL 1; Parastremmatic dwarfism; SED, Maroteaux type; Spinal muscular atrophy, distal, congenital nonprogressive; Digital arthropathy-brachydactyly, familial	0	0		0	0
6476	HGNC:10856	ENSG00000090402	P14410	SI				Expressed in the poorly differentiated crypt cells of the small intestine as well as in the mature villous cells. Expressed at very low levels in the colon. {ECO:0000269|PubMed:1677636}.	Not detected in skin	Evidence at protein level	duodenum: 562.3;small intestine: 503.3	rectum: 34.9	609845	Sucrase-isomaltase deficiency, congenital; Blood group, P1PK system, P(k) phenotype	0	1	1
6554	HGNC:10905	ENSG00000100652	Q14973	SLC10A1					Not detected in skin	Evidence at protein level	liver: 212.1	gallbladder: 0.5	182396	Bleeding disorder, platelet-type, 15; Long QT syndrome 14	0	0
6555	HGNC:10906	ENSG00000125255	Q12908	SLC10A2					Not detected in skin	Evidence at protein level	duodenum: 21.6;kidney: 15.3;small intestine: 52.2	gallbladder: 0.9	601295	Bile acid malabsorption, primary; Xeroderma pigmentosum, group G/Cockayne syndrome; Cerebrooculofacioskeletal syndrome 3	0	0
6557	HGNC:10910	ENSG00000074803	Q13621	SLC12A1				Kidney specific.	Not detected in skin	Evidence at protein level	kidney: 773.2	testis: 1.6	600839	Bartter syndrome, type 1; Mosaic variegated aneuploidy syndrome 1; Premature chromatid separation trait	0	0
6561	HGNC:10916	ENSG00000081800	Q9BZW2	SLC13A1				Highly expressed in kidney; not detectable in the other tissues tested.	Not detected in skin	Evidence at protein level	kidney: 84.4	small intestine: 14.3	606193	Dihydrolipoamide dehydrogenase deficiency; Alcohol dependence, susceptibility to	0	0
9058	HGNC:10917	ENSG00000007216	Q13183	SLC13A2					Not detected in skin	Evidence at protein level	duodenum: 70.6;small intestine: 55.4	kidney: 19.6	604148	Cardiac conduction defect, susceptibility to; Immunodeficiency, common variable, 2	0	0
6568	HGNC:10929	ENSG00000124568	Q14916	SLC17A1				Expressed in kidney cortex, liver and brain but not in other tissues.	Not detected in skin	Evidence at protein level	kidney: 173.1	liver: 25.2	182308	Schizophrenia; Cataract 13 with adult i phenotype; Adult i phenotype without cataract	0	0
10246	HGNC:10930	ENSG00000112337	O00624	SLC17A2				Expressed in the small intestine, kidney, spleen and testis. Not detected in fetal brain, bone marrow, and mammary gland. {ECO:0000269|PubMed:9149941}.	Not detected in skin	Evidence at protein level	liver: 40.9	testis: 0.4	611049	?Ragweed sensitivity (2); Sialidosis, type II	0	0
10786	HGNC:10931	ENSG00000124564	O00476	SLC17A3				Expressed in the liver and kidney. It is detected in proximal tubules in renal cortex as well as some tubules and glomeruli, with highest expression at the apical side of proximal tubules (at protein level). {ECO:0000269|PubMed:20810651, ECO:0000269|PubMed:9149941}.	Not detected in skin	Evidence at protein level	kidney: 167.2	liver: 18.5	611034	Uric acid concentration, serum, QTL4; Gout susceptibility 4	0	0
10050	HGNC:10932	ENSG00000146039	Q9Y2C5	SLC17A4				Abundantly expressed in pancreas, liver, colon and small intestine, less in kidney. Not detected in the adrenal glands, brain, placenta, heart, testis, skeletal muscle, and lungs. {ECO:0000269|PubMed:10319585, ECO:0000269|PubMed:22460716}.	Not detected in skin	Evidence at transcript level	colon: 20.8;duodenum: 29.4;gallbladder: 25.5;liver: 22.4;rectum: 29.4;small intestine: 35.7	pancreas: 4.2	604216	{Neuroblastoma, susceptibility to, 4} (2); ?Deafness, autosomal recessive 66	0	0
6570	HGNC:10934	ENSG00000036565	P54219	SLC18A1					Not detected in skin	Evidence at protein level	adrenal gland: 32.8	rectum: 3.1	193002	Hypogonadotropic hypogonadism 20 with or without anosmia; Deafness, congenital, with onychodystrophy, autosomal dominant	0	0
6572	HGNC:10936	ENSG00000187714	Q16572	SLC18A3				Peripheral and central cholinergic nervous systems. {ECO:0000269|PubMed:8071310}.	Not detected	Evidence at transcript level		placenta: 0.6	600336	Myasthenic syndrome, congenital, 21, presynaptic; Medullary thyroid carcinoma; Multiple endocrine neoplasia IIB; Central hypoventilation syndrome, congenital; Pheochromocytoma; Hirschsprung disease, susceptibility to, 1	0	0
6511	HGNC:10944	ENSG00000105143	P48664	SLC1A6				Brain. Expressed densely and selectively in cell bodies of Purkinje cells.	Group enriched	Evidence at protein level	cerebral cortex: 16.2;skin: 8.9;testis: 36.8	epididymis: 3.7	600637	Ichthyosis, congenital, autosomal recessive 5; Hereditary persistence of fetal hemoglobin; Dyserythropoietic anemia, congenital, type IV	0	1
10599	HGNC:10959	ENSG00000134538	Q9Y6L6	SLCO1B1				Highly expressed in liver, at the basolateral membranes of centrilobular hepatocytes. Not detected in heart, brain, placenta, lung, skeletal muscle, kidney, pancreas, spleen, thymus, prostate, testis, ovary, small intestine, colon and leukocyte. {ECO:0000269|PubMed:10358072, ECO:0000269|PubMed:10601278, ECO:0000269|PubMed:22232210}.	Not detected in skin	Evidence at protein level	liver: 307.4	breast: 1.2	604843	Hyperbilirubinemia, Rotor type, digenic; Meconium ileus	0	0
28234	HGNC:10961	ENSG00000111700	Q9NPD5	SLCO1B3				Highly expressed in liver, in particular at the basolateral membrane of hepatocytes near the central vein. Not detected in other tissues. Highly expressed in some cancer cell lines derived from colon, pancreas, liver and gall bladder.	Not detected in skin	Evidence at protein level	liver: 138.5	cervix: 19.4	605495	Hyperbilirubinemia, Rotor type, digenic; Neuropathy, hereditary sensory and autonomic, type II	0	0
6582	HGNC:10966	ENSG00000112499	O15244	SLC22A2				Mainly expressed in kidney. Localized at the luminal membrane and basolateral membrane of kidney distal tubule and proximal tubules. To a lower extent, expressed in neurons of the cerebral cortex and in various subcortical nuclei (at protein levels). Also detected in secretory phase endometrium; in scattered cells in the stroma. {ECO:0000269|PubMed:11912245, ECO:0000269|PubMed:17393420, ECO:00002…	Not detected in skin	Evidence at protein level	kidney: 149.2	seminal vesicle: 1.7	602608	Dysplasminogenemia; Plasminogen deficiency, type I	0	0
9356	HGNC:10970	ENSG00000197901	Q4U2R8	SLC22A6				Strongly expressed in kidney and to a lower extent in liver, skeletal muscle, brain and placenta. Found at the basolateral membrane of the proximal tubule. {ECO:0000269|PubMed:10049739, ECO:0000269|PubMed:10462545, ECO:0000269|PubMed:10964714, ECO:0000269|PubMed:9887087, ECO:0000269|PubMed:9950961}.	Not detected in skin	Evidence at protein level	kidney: 199.6	cerebral cortex: 3.1	607582	Paragangliomas 2; Sprinting performance (3)	0	0
10864	HGNC:10971	ENSG00000137204	Q9Y694	SLC22A7				Expressed in liver and kidney. {ECO:0000269|PubMed:11327718, ECO:0000269|PubMed:11907186, ECO:0000269|PubMed:15901346}.	Not detected in skin	Evidence at protein level	kidney: 50.1;liver: 167.4	testis: 1.7	604995	Nasu-Hakola disease; Leber congenital amaurosis 15	0	0
9376	HGNC:10972	ENSG00000149452	Q8TCC7	SLC22A8				Expressed in kidney. {ECO:0000269|PubMed:11912245}.	Not detected in skin	Evidence at protein level	kidney: 337.6	cerebral cortex: 0.8	607581	Acromegaloid features, overgrowth, cleft palate, and hernia (2); Mitochondrial complex I deficiency	0	0
9154	HGNC:11001	ENSG00000156222	O00337	SLC28A1				Expressed in kidney.	Not detected in skin	Evidence at protein level	duodenum: 39.0;kidney: 49.1;liver: 35.4;small intestine: 54.7	placenta: 1.6	606207	Insulin-like growth factor I, resistance to; Progressive external ophthalmoplegia, autosomal dominant 1; Mitochondrial DNA depletion syndrome 4B (MNGIE type); Mitochondrial DNA depletion syndrome 4A (Alpers type); Mitochondrial recessive ataxia syndrome (includes SANDO and SCAE)	0	0
9153	HGNC:11002	ENSG00000137860	O43868	SLC28A2				Expressed in heart and skeletal muscle followed by liver, kidney, intestine, pancreas, placenta and brain. Weak expression in lung.	Not detected in skin	Evidence at protein level	duodenum: 66.8;rectum: 37.9;small intestine: 100.1	stomach: 21.4	606208	{Schizophrenia 10} (2); Mosaic variegated aneuploidy syndrome 1; Premature chromatid separation trait	0	0
140679	HGNC:11018	ENSG00000101438	Q9H598	SLC32A1				Retina. Expressed throughout the horizontal cells or more specifically at the terminals. {ECO:0000269|PubMed:12115694}.	Not detected in skin	Evidence at protein level	cerebral cortex: 15.9	testis: 0.4	616440	Frontotemporal dementia and/or amyotrophic lateral sclerosis 2; ?Myopathy, isolated mitochondrial, autosomal dominant; Spinal muscular atrophy, Jokela type	0	0
6569	HGNC:11019	ENSG00000131183	Q06495	SLC34A1				Kidney and lung.	Not detected in skin	Evidence at protein level	kidney: 161.0	liver: 0.9	182309	Nephrolithiasis/osteoporosis, hypophosphatemic, 1; Fanconi renotubular syndrome 2; Hypercalcemia, infantile, 2	0	1
10568	HGNC:11020	ENSG00000157765	O95436	SLC34A2				Highly expressed in lung. Also detected in pancreas, kidney, small intestine, ovary, testis, prostate and mammary gland. In lung, it is found in alveolar type II cells but not in bronchiolar epithelium. {ECO:0000269|PubMed:10329428, ECO:0000269|PubMed:10610722}.	Not detected in skin	Evidence at protein level	lung: 1127.5	fallopian tube: 111.7	604217	Pulmonary alveolar microlithiasis; Hypouricemia, renal, 2	0	1
6521	HGNC:11027	ENSG00000004939	P02730	SLC4A1				Detected in erythrocytes (at protein level) (PubMed:7506871, PubMed:26542571). Isoform 2 is expressed in kidney (at protein level) (PubMed:7506871). {ECO:0000269|PubMed:10926824, ECO:0000269|PubMed:1538405, ECO:0000269|PubMed:23219802, ECO:0000269|PubMed:26542571, ECO:0000269|PubMed:7506871}.	Tissue enriched	Evidence at protein level	bone marrow: 238.4	kidney: 29.9	109270	Ovalocytosis, SA type; Spherocytosis, type 4; Malaria, resistance to; Renal tubular acidosis, distal, AD; Renal tubular acidosis, distal, AR;	0	0
83697	HGNC:11035	ENSG00000113073	Q96Q91	SLC4A9				Kidney specific. {ECO:0000269|PubMed:11305939, ECO:0000269|Ref.7}.	Not detected in skin	Evidence at transcript level	kidney: 12.1	testis: 0.6	-		0	0
6526	HGNC:11038	ENSG00000198743	P53794	SLC5A3					Tissue enhanced	Evidence at protein level	thyroid gland: 42.0	kidney: 32.9	600444	Febrile seizures, familial; Alzheimer disease 1, familial	0	0
6540	HGNC:11046	ENSG00000010379	Q9NSD5	SLC6A13				Expressed in brain, kidney, lung, liver and testis. {ECO:0000269|PubMed:11824941, ECO:0000269|PubMed:17502375}.	Not detected in skin	Evidence at protein level	kidney: 152.9	fallopian tube: 11.2	615097	Peroxisome biogenesis disorder 2A (Zellweger); Peroxisome biogenesis disorder 2B; Rhizomelic chondrodysplasia punctata, type 5	0	0
11254	HGNC:11047	ENSG00000268104	Q9UN76	SLC6A14				Levels are highest in adult and fetal lung, in trachea and salivary gland. Lower levels detected in mammary gland, stomach and pituitary gland, and very low levels in colon, uterus, prostate and testis. {ECO:0000269|PubMed:10446133}.	Tissue enhanced	Evidence at transcript level	cervix, uterine: 11.0;lung: 23.9	breast: 9.2	300444	Obesity, susceptibility to, BMIQ11; ?Congenital disorder of glycosylation, type Is	0	0
6530	HGNC:11048	ENSG00000103546	P23975	SLC6A2					Tissue enhanced	Evidence at protein level	adrenal gland: 29.4;placenta: 18.2;skin: 15.7	testis: 11.4	163970	Orthostatic intolerance; Meckel syndrome 5; COACH syndrome	0	1
6532	HGNC:11050	ENSG00000108576	P31645	SLC6A4				Expressed in platelets (at protein level). {ECO:0000269|PubMed:17506858}.	Not detected in skin	Evidence at protein level	duodenum: 10.7;lung: 44.2;placenta: 26.3;small intestine: 46.2	esophagus: 3.1	182138	Anxiety-related personality traits; Obsessive-compulsive disorder	0	0
9152	HGNC:11051	ENSG00000165970	Q9Y345	SLC6A5				Expressed in medulla, and to a lesser extent in spinal cord and cerebellum.	Not detected in skin	Evidence at protein level	lung: 1.4	testis: 0.6	604159	Hyperekplexia 3; Hypoparathyroidism, autosomal recessive	0	0
6534	HGNC:11054	ENSG00000011083	Q99884	SLC6A7				Brain.	Not detected in skin	Evidence at protein level	cerebral cortex: 17.0;rectum: 4.3	colon: 2.9	606205	Muscular dystrophy, limb-girdle, type 1A; Myopathy, myofibrillar, 3; Myopathy, spheroid body	0	0
84889	HGNC:11061	ENSG00000165349	Q8WY07	SLC7A3				Highly expressed in thymus, uterus and testis. Detected at lower levels in brain, mammary gland, prostate, salivary gland and fetal spleen. In brain, highest expression in thalamus, hippocampus and amygdala. {ECO:0000269|PubMed:11591158}.	Not detected in skin	Evidence at protein level	endometrium: 7.8;prostate: 9.6;seminal vesicle: 7.4	smooth muscle: 4.0	300443	Mental retardation, X-linked, syndromic 34; Mental retardation, X-linked, syndromic 33	0	0
6549	HGNC:11072	ENSG00000115616	Q9UBY0	SLC9A2				Expressed in skeletal muscle, colon and kidney. Lower levels in the testis, prostate, ovary, and small intestine.	Not detected in skin	Evidence at protein level	colon: 20.9;rectum: 23.7;stomach: 25.8	testis: 10.6	600530	Lipoyltransferase 1 deficiency; Ectodermal dysplasia 10B, hypohidrotic/hair/tooth type, autosomal recessive; Hair morphology 1, hair thickness	0	0
6716	HGNC:11285	ENSG00000277893	P31213	SRD5A2				Expressed in high levels in the prostate and many other androgen-sensitive tissues.	Not detected in skin	Evidence at protein level	epididymis: 27.4;fallopian tube: 31.2;liver: 30.6;prostate: 25.3;seminal vesicle: 24.2	testis: 2.4	607306	Pseudovaginal perineoscrotal hypospadias; Trifunctional protein deficiency; HELLP syndrome, maternal, of pregnancy; Fatty liver, acute, of pregnancy	0	0
6783	HGNC:11377	ENSG00000109193	P49888	SULT1E1				Liver, intestine and at lower level in the kidney.	Group enriched	Evidence at protein level	duodenum: 28.4;liver: 18.7;skin: 7.6;small intestine: 30.3	adrenal gland: 3.1	600043	Epilepsy, progressive myoclonic 4, with or without renal failure; Kahrizi syndrome	0	0		0	0
6799	HGNC:11454	ENSG00000197165	P50226	SULT1A2					Tissue enhanced	Evidence at protein level	duodenum: 50.6;small intestine: 50.2	liver: 20.9	601292	Glycogen storage disease IXc; Cirrhosis due to liver phosphorylase kinase deficiency (3)	0	0
6822	HGNC:11458	ENSG00000105398	Q06520	SULT2A1				Liver, adrenal and at lower level in the kidney. Is present in human fetus in higher level in the adrenal than the liver and the kidney.	Not detected in skin	Evidence at protein level	adrenal gland: 190.8;liver: 513.8	small intestine: 93.1	125263	Branchiootorenal syndrome 2; Basel-Vanagait-Smirin-Yosef syndrome	0	0
8277	HGNC:11835	ENSG00000007350	P51854	TKTL1				Expressed in fetal and adult heart, brain, lung, liver, and kidney, and in adult placenta, skeletal muscle and pancreas. Up-regulated in various epithelial tumors. {ECO:0000269|PubMed:15991799, ECO:0000269|PubMed:16465194, ECO:0000269|PubMed:16969476, ECO:0000269|PubMed:8838793}.	Not detected in skin	Evidence at protein level	testis: 225.1	lung: 1.5	300044	Goeminne TKCR syndrome (2); ?Waisman syndrome	0	1		0	0
7173	HGNC:12015	ENSG00000115705	P07202	TPO					Not detected in skin	Evidence at protein level	thyroid gland: 1811.8	spleen: 17.9	606765	Thyroid dyshormonogenesis 2A; Muckle-Wells syndrome; CINCA syndrome	0	0		0	0
7177	HGNC:12019	ENSG00000172236	Q15661	TPSAB1				Isoform 1 and isoform 2 are expressed in lung, stomach, spleen, heart and skin; in these tissues, isoform 1 is predominant. Isoform 2 is expressed in aorta, spleen, and breast tumor, with highest levels in the endothelial cells of some blood vessels surrounding the aorta, as well as those surrounding the tumor and low levels, if any, in mast cells (at protein level). {ECO:0000269|PubMed:18854315}.	Tissue enhanced	Evidence at protein level	gallbladder: 212.7	lung: 158.8	191080	Beaulieu-Boycott-Innes syndrome; Epileptic encephalopathy, early infantile, 16; DOOR syndrome; Deafness , autosomal recessive 86; Deafness, autosomal dominant 65	0	0
11181	HGNC:12266	ENSG00000118094	O43280	TREH					Not detected in skin	Evidence at protein level	duodenum: 62.3;small intestine: 74.1	kidney: 14.7	275360	Trehalase deficiency; Glycogen storage disease Ic	0	1		33119.6	0
7299	HGNC:12442	ENSG00000077498	P14679	TYR					Tissue enriched	Evidence at protein level	skin: 29.9	breast: 0.9	606933	Albinism, oculocutaneous, type IA; Waardenburg syndrome/albinism, digenic; Albinism, oculocutaneous, type IB; Skin/hair/eye pigmentation 3, light/dark/freckling skin; Melanoma, cutaneous malignant, susceptibility to, 8;	0	1
7350	HGNC:12517	ENSG00000109424	P25874	UCP1				Brown adipose tissue. {ECO:0000269|PubMed:3165741}.	Not detected in skin	Evidence at protein level	adrenal gland: 3.7	breast: 0.9	113730	Obesity, susceptibility to; Leber congenital amaurosis 14; Retinitis pigmentosa, juvenile	0	0
54658	HGNC:12530	ENSG00000241635	P22309	UGT1A1				Isoform 1 and isoform 2 are expressed in liver, colon and small intestine. Isoform 2 but not isoform 1 is expressed in kidney. Isoform 1 and isoform 2 are not expressed in esophagus. Not expressed in skin. {ECO:0000269|PubMed:1339448, ECO:0000269|PubMed:17187418, ECO:0000269|PubMed:18004212}.	Group enriched	Evidence at protein level	duodenum: 205.0;liver: 155.7;small intestine: 83.9	kidney: 4.4	191740	Crigler-Najjar syndrome, type I; Gilbert syndrome; Crigler-Najjar syndrome, type II; Hyperbilirubinemia, familial transient neonatal;	0	0
54575	HGNC:12531	ENSG00000242515	Q9HAW8	UGT1A10				Liver and colon. Isoform 1 and isoform 2 are expressed in colon, esophagus and small intestine; isoform 2 but not isoform 1 is expressed in liver or kidney (PubMed:18004212). {ECO:0000269|PubMed:18004212, ECO:0000269|PubMed:9271343}.	Tissue enhanced	Evidence at protein level	colon: 50.4;duodenum: 83.1;small intestine: 60.3	rectum: 40.2	606435	Crigler-Najjar syndrome, type I; Gilbert syndrome; Crigler-Najjar syndrome, type II; Hyperbilirubinemia, familial transient neonatal;	0	0
54659	HGNC:12535	ENSG00000243135	P35503	UGT1A3				Isoform 1 and isoform 2 are expressed in liver, kidney, colon and small intestine. Isoform 1 but not isoform 2 is expressed in esophagus. {ECO:0000269|PubMed:18004212}.	Not detected in skin	Evidence at protein level	liver: 38.1	small intestine: 5.7	606428	Crigler-Najjar syndrome, type I; Gilbert syndrome; Crigler-Najjar syndrome, type II; Hyperbilirubinemia, familial transient neonatal;	0	0
54657	HGNC:12536	ENSG00000244474	P22310	UGT1A4				Isoform 1 and isoform 2 are expressed in liver, kidney, colon and small intestine. Isoform 2 but not isoform 1 is expressed in esophagus. Not expressed in skin. {ECO:0000269|PubMed:1339448, ECO:0000269|PubMed:18004212}.	Not detected in skin	Evidence at protein level	liver: 212.1	duodenum: 6.9	606429	Crigler-Najjar syndrome, type I; Gilbert syndrome; Crigler-Najjar syndrome, type II; Hyperbilirubinemia, familial transient neonatal;	0	0		0	0
54579	HGNC:12537	ENSG00000240224	P35504	UGT1A5				Isoform 1 and isoform 2 are expressed in colon and small intestine. Neither isoform is expressed in liver, kidney or esophagus. {ECO:0000269|PubMed:18004212}.	Not detected in skin	Evidence at transcript level	duodenum: 7.7;gallbladder: 3.9;small intestine: 6.9	liver: 0.9	606430	Crigler-Najjar syndrome, type I; Gilbert syndrome; Crigler-Najjar syndrome, type II; Hyperbilirubinemia, familial transient neonatal;	0	0
54578	HGNC:12538	ENSG00000167165	P19224	UGT1A6				Expressed in skin. Isoforms 1 and 3 are expressed in kidney and liver. Isoform 1 but not isoform 2 is expressed in colon, esophagus and small intestine. {ECO:0000269|PubMed:1339448, ECO:0000269|PubMed:18004212}.	Group enriched	Evidence at protein level	kidney: 74.7;liver: 71.9;urinary bladder: 112.0	esophagus: 15.2	606431	Crigler-Najjar syndrome, type I; Gilbert syndrome; Crigler-Najjar syndrome, type II; Hyperbilirubinemia, familial transient neonatal;	0	0
54577	HGNC:12539	ENSG00000244122	Q9HAW7	UGT1A7				Liver and gastric tissue. Isoform 1 and isoform 2 are expressed in esophagus. Neither isoform is expressed in liver, kidney, colon and small intestine (PubMed:18004212). {ECO:0000269|PubMed:18004212, ECO:0000269|PubMed:9271343}.	Tissue enriched	Evidence at protein level	esophagus: 61.6	tonsil: 4.9	606432	Crigler-Najjar syndrome, type I; Gilbert syndrome; Crigler-Najjar syndrome, type II; Hyperbilirubinemia, familial transient neonatal;	0	0
54576	HGNC:12540	ENSG00000242366	Q9HAW9	UGT1A8				Colon specific. Isoform 1 and 2 are expressed in liver, kidney, colon and small intestine; isoform 2 but not isoform 1 is expressed in liver (PubMed:18004212). {ECO:0000269|PubMed:18004212, ECO:0000269|PubMed:9535849}.	Not detected in skin	Evidence at protein level	colon: 16.2;gallbladder: 10.4;rectum: 9.8;urinary bladder: 23.5	small intestine: 5.0	606433	Crigler-Najjar syndrome, type I; Gilbert syndrome; Crigler-Najjar syndrome, type II; Hyperbilirubinemia, familial transient neonatal;	0	0		0	0
54600	HGNC:12541	ENSG00000241119	O60656	UGT1A9				Liver. Isoform 1 and isoform 2 are expressed in liver, kidney, colon, esophagus and small intestine. {ECO:0000269|PubMed:18004212}.	Not detected in skin	Evidence at protein level	kidney: 461.7;liver: 93.2	cerebral cortex: 0.4	606434	Crigler-Najjar syndrome, type I; Gilbert syndrome; Crigler-Najjar syndrome, type II; Hyperbilirubinemia, familial transient neonatal;	0	0		0	0
7365	HGNC:12544	ENSG00000275190	P36537	UGT2B10									600070	Ventricular tachycardia, catecholaminergic polymorphic, 3; Kahrizi syndrome	0	0		0	0
10720	HGNC:12545	ENSG00000213759	O75310	UGT2B11				Widely expressed.	Not detected in skin	Evidence at transcript level	breast: 314.2	gallbladder: 19.0	603064	Ventricular tachycardia, catecholaminergic polymorphic, 3; Kahrizi syndrome	0	0
7366	HGNC:12546	ENSG00000277132	P54855	UGT2B15				Expressed in many tissues. Present in liver, prostate and testis. {ECO:0000269|PubMed:8399210}.	-				600069	Deafness, autosomal recessive 55 (2); Kahrizi syndrome	0	0		0	0
7367	HGNC:12547	ENSG00000197888	O75795	UGT2B17				Expressed in various tissues including the liver, kidney, testis, uterus, placenta, mammary gland, adrenal gland, skin and prostate.	Not detected in skin	Evidence at protein level	colon: 378.9;duodenum: 381.0;small intestine: 532.1	rectum: 153.4	601903	Bone mineral density QTL 12, osteoporosis; Kahrizi syndrome	0	0
7363	HGNC:12553	ENSG00000156096	P06133	UGT2B4					Not detected in skin	Evidence at protein level	liver: 652.2	heart muscle: 9.2	600067	Deafness, autosomal recessive 55 (2); Kahrizi syndrome	0	0		0	0
57834	HGNC:13265	ENSG00000171903	Q9HBI6	CYP4F11				Expressed mainly in human liver, followed by kidney, heart, and skeletal muscle. {ECO:0000269|PubMed:10964514, ECO:0000269|PubMed:24138531}.	Tissue enhanced	Evidence at protein level	gallbladder: 29.6;liver: 32.7;small intestine: 26.8	epididymis: 19.8	611517	Pseudoachondroplasia; Epiphyseal dysplasia, multiple, 1	0	0
30814	HGNC:13414	ENSG00000188784	Q9NZK7	PLA2G2E				Restricted to the brain, heart, lung, and placenta.	Not detected in skin	Evidence at protein level	tonsil: 2.4	small intestine: 0.2	-		0	0
155184	HGNC:13445	ENSG00000197241	Q6PXP3	SLC2A7				Expressed in small intestine and colon. Weakly expressed in testis and prostate. {ECO:0000269|PubMed:15033637}.	Not detected in skin	Evidence at protein level	duodenum: 3.1;small intestine: 3.1	epididymis: 0.3	610371	Schizophrenia 12; Atrial standstill 2	0	0
54490	HGNC:13479	ENSG00000135226	Q9BY64	UGT2B28				Expressed in the liver, breast and kidney. {ECO:0000269|PubMed:11300766}.	Not detected in skin	Evidence at protein level	breast: 268.9	gallbladder: 21.7	606497	Ventricular tachycardia, catecholaminergic polymorphic, 3; Kahrizi syndrome	0	0		0	0
10331	HGNC:13528	ENSG00000179913	Q9Y2A9	B3GNT3				Expressed in colon, jejunum, stomach, esophagus, placenta and trachea. {ECO:0000269|PubMed:11042166}.	Tissue enhanced	Evidence at protein level	rectum: 51.7	colon: 49.7	605863	Exostoses, multiple, type 3 (2); Tetralogy of Fallot; Transposition of great arteries, dextro-looped 3; Right atrial isomerism	0	0
759	HGNC:1368	ENSG00000133742	P00915	CA1					Group enriched	Evidence at protein level	bone marrow: 1219.6;colon: 1039.5;rectum: 2348.0	smooth muscle: 49.1	114800	Lymphoma, non-Hodgkin, somatic; Colon cancer, somatic	0	1		0	0
23632	HGNC:1372	ENSG00000118298	Q9ULX7	CA14				High expression in all parts of the central nervous system and lower expression in adult liver, heart, small intestine, colon, kidney, urinary bladder and skeletal muscle.	Tissue enhanced	Evidence at protein level	cerebral cortex: 10.6;seminal vesicle: 21.1	skeletal muscle: 9.4	604832	Ectopia lentis, isolated, autosomal recessive; Ectopia lentis et pupillae	0	1		0	0
760	HGNC:1373	ENSG00000104267	P00918	CA2					Tissue enhanced	Evidence at protein level	colon: 613.9;rectum: 636.0;stomach: 922.7	kidney: 305.6	611492	Osteopetrosis, autosomal recessive 3, with renal tubular acidosis; Colon cancer, somatic	0	1		0	0
761	HGNC:1374	ENSG00000164879	P07451	CA3				Muscle specific.	Tissue enriched	Evidence at protein level	skeletal muscle: 1839.1	prostate: 112.8	114750	Osteopetrosis, autosomal recessive 3, with renal tubular acidosis; Colon cancer, somatic	0	1		0	0
765	HGNC:1380	ENSG00000131686	P23280	CA6				Major constituent of saliva.	Tissue enriched	Evidence at protein level	salivary gland: 3824.3	breast: 24.8	114780	Spinocerebellar ataxia 21; Leukemia, acute lymphoblastic, somatic	0	1
766	HGNC:1381	ENSG00000168748	P43166	CA7					Not detected in skin	Evidence at protein level	colon: 55.7;rectum: 51.1	small intestine: 10.9	114770	Hypercarotenemia and vitamin A deficiency, autosomal dominant; High density lipoprotein cholesterol level QTL 10	0	1
57282	HGNC:13811	ENSG00000144290	Q6U841	SLC4A10					Not detected in skin	Evidence at protein level	cerebral cortex: 57.7	adrenal gland: 2.6	605556	Seizures, benign familial infantile, 3; Epileptic encephalopathy, early infantile, 11	0	0
53630	HGNC:13815	ENSG00000135697	Q9HAY6	BCO1				Highly expressed in retinal pigment epithelium. Also expressed in kidney, testis, liver, brain, small intestine and colon. {ECO:0000269|PubMed:11401432}.	Not detected in skin	Evidence at protein level	duodenum: 8.9;small intestine: 15.1	kidney: 3.3	605748	Hypercarotenemia and vitamin A deficiency, autosomal dominant; High density lipoprotein cholesterol level QTL 10	0	0
53919	HGNC:13819	ENSG00000139155	Q9NYB5	SLCO1C1				Highly expressed in brain and in Leydig cells in testis. Detected in many brain regions with the exception of pons and cerebellum. Not strongly enriched in cerebral microvessels. {ECO:0000269|PubMed:18687783}.	Not detected in skin	Evidence at transcript level	cerebral cortex: 27.6	testis: 2.6	613389	Hyperbilirubinemia, Rotor type, digenic; Meconium ileus	0	1
767	HGNC:1382	ENSG00000178538	P35219	CA8					Not detected in skin	Evidence at protein level	parathyroid gland: 103.6	epididymis: 17.1	114815	Cerebellar ataxia and mental retardation with or without quadrupedal locomotion 3; Piebaldism	0	0		0	0
64240	HGNC:13886	ENSG00000138075	Q9H222	ABCG5				Strongly expressed in the liver, lower levels in the small intestine and colon.	Not detected in skin	Evidence at protein level	duodenum: 58.0;liver: 28.3;small intestine: 57.4	gallbladder: 1.4	605459	Sitosterolemia; Noonan syndrome 4	0	0
64241	HGNC:13887	ENSG00000143921	Q9H221	ABCG8				Strongly expressed in the liver, lower levels in the small intestine and colon. Detectable in a wide variety of human tissues.	Not detected in skin	Evidence at protein level	duodenum: 51.4;liver: 34.1;small intestine: 56.7	gallbladder: 1.8	605460	Sitosterolemia; Gallbladder disease 4	0	0
60482	HGNC:14025	ENSG00000115665	Q9GZV3	SLC5A7				Expressed in putamen, spinal cord and medulla. Specific for cholinergic neurons.	Not detected in skin	Evidence at protein level		thyroid gland: 2.0	608761	Neuronopathy, distal hereditary motor, type VIIA; Myasthenic syndrome, congenital, 20, presynaptic	0	0
480	HGNC:14073	ENSG00000132681	Q13733	ATP1A4				Specifically expressed in testis. Found in very low levels in skeletal muscle. Expressed in mature sperm (at protein level).	Not detected in skin	Evidence at protein level	placenta: 10.1;testis: 18.1;urinary bladder: 8.9	lymph node: 4.1	607321	Neural tube defects; Malaria, severe, susceptibility to; Pseudomonas aeruginosa, susceptibility to chronic infection by, in cystic fibrosis	0	0
23430	HGNC:14118	ENSG00000095917	Q9BZJ3	TPSD1				Expressed in colon, lung, heart and synovial tissue. May be specific to mast cells. {ECO:0000269|PubMed:12391231}.	Tissue enhanced	Evidence at protein level	lung: 26.9	gallbladder: 20.5	609272	Beaulieu-Boycott-Innes syndrome; Epileptic encephalopathy, early infantile, 16; DOOR syndrome; Deafness , autosomal recessive 86; Deafness, autosomal dominant 65	0	0
64499	HGNC:14120	ENSG00000197253	P20231	TPSB2					Tissue enhanced	Evidence at protein level	gallbladder: 157.9	lung: 117.7	191081	Beaulieu-Boycott-Innes syndrome; Epileptic encephalopathy, early infantile, 16; DOOR syndrome; Deafness , autosomal recessive 86; Deafness, autosomal dominant 65	0	0
10919	HGNC:14129	ENSG00000204371	Q96KQ7	EHMT2				Expressed in all tissues examined, with high levels in fetal liver, thymus, lymph node, spleen and peripheral blood leukocytes and lower level in bone marrow. {ECO:0000269|PubMed:11707778}.	-						0	1		102758	6.56367
64711	HGNC:14178	ENSG00000162040	Q96QI5	HS3ST6					Tissue enriched	Evidence at protein level	skin: 9.5	fallopian tube: 0.9	-		0	1
64850	HGNC:14404	ENSG00000164089	Q8TBG4	ETNPPL					Not detected in skin	Evidence at protein level	cerebral cortex: 141.6;liver: 98.5	stomach: 14.7	614682	Epilepsy, hot water; Acromesomelic dysplasia, Demirhan type; Brachydactyly, type A1, D	0	1	1
64902	HGNC:14412	ENSG00000113492	Q9BYV1	AGXT2					Not detected in skin	Evidence at protein level	kidney: 196.2;liver: 59.1	small intestine: 4.0	612471	Attention deficit-hyperactivity disorder; Pheochromocytoma, modifier of; Hirschsprung disease, susceptibility to, 3	0	1	1	0	0
115111	HGNC:14467	ENSG00000147606	Q8TE54	SLC26A7				Expressed in tonsillar high endothelial venule endothelial cells (HEVEC), placenta and in testis, expressed in a subgroup of basal cells in the epididymal ducts. {ECO:0000269|PubMed:11829495, ECO:0000269|PubMed:11834742, ECO:0000269|PubMed:15956810, ECO:0000269|PubMed:17504921}.	Not detected in skin	Evidence at transcript level	thyroid gland: 548.4	kidney: 26.1	-		0	0
57127	HGNC:14572	ENSG00000132677	Q9H310	RHBG				Specifically expressed in kidney. Also detected in liver and ovary. {ECO:0000269|PubMed:11024028}.	Not detected in skin	Evidence at protein level	kidney: 3.5;ovary: 2.0	liver: 0.6	607079	White-Sutton syndrome; Interleukin 6, serum level of, QTL	0	0
29124	HGNC:15449	ENSG00000105198	Q9UHV8	LGALS13				Detected in adult and fetal spleen, fetal kidney, adult urinary bladder and placenta. Placental expression originates predominantly from the syncytiotrophoblast. {ECO:0000269|PubMed:10527825, ECO:0000269|PubMed:19497882}.	Not detected in skin	Evidence at protein level	placenta: 16.5	testis: 0.4	608717	Dystonia 28, childhood-onset; Chitayat syndrome	0	1
81490	HGNC:15463	ENSG00000282367	Q9BVG9	PTDSS2									612793	Neutral lipid storage disease with myopathy; Maturity-onset diabetes of the young, type 10; Diabetes mellitus, permanent neonatal; Diabetes mellitus, insulin-dependent, 2	0	0
113278	HGNC:16187	ENSG00000101276	Q9NQ40	SLC52A3				Predominantly expressed in testis. Highly expressed in small intestine and prostate. {ECO:0000269|PubMed:20463145}.	Not detected in skin	Evidence at protein level	testis: 62.2	small intestine: 18.5	613350	Brown-Vialetto-Van Laere syndrome 1; Fazio-Londe disease	0	0
84701	HGNC:16232	ENSG00000131055	Q96KJ9	COX4I2				Highly expressed in lung.	Group enriched	Evidence at protein level	lung: 42.8;placenta: 156.1	thyroid gland: 19.2	607976	Exocrine pancreatic insufficiency, dyserythropoietic anemia, and calvarial hyperostosis; Myelodysplastic syndrome, somatic	0	0		0	0
92086	HGNC:16437	ENSG00000149435	Q9BX51	GGTLC1					Not detected in skin	Evidence at protein level	lung: 38.8;testis: 15.7	thyroid gland: 1.9	612338	Dystonia-17, primary torsion (2); ?Craniofacial anomalies and anterior segment dysgenesis syndrome	0	0
57084	HGNC:16703	ENSG00000091664	Q9P2U8	SLC17A6			1.25469e+07	Predominantly expressed in adult brain. Expressed in amygdala, caudate nucleus, cerebral cortex, frontal lobe, hippocampus, medulla, occipital lobe, putamen, spinal cord, substantia nigra, subthalamic nucleus, temporal lobe and thalamus. {ECO:0000269|PubMed:10820226}.	Not detected in skin	Evidence at protein level	cerebral cortex: 6.5	epididymis: 0.0	607563	Deafness, autosomal recessive 18B; Muscular dystrophy, limb-girdle, type 2L; Miyoshi muscular dystrophy 3	0	0
58510	HGNC:17325	ENSG00000250799	Q9UF12	PRODH2					Not detected in skin	Evidence at protein level	kidney: 132.6;liver: 45.0	testis: 0.9	616377	Bradyopsia; Charcot-Marie-Tooth disease, type 4F	0	0
94033	HGNC:17345	ENSG00000181867	Q8N4E7	FTMT				Detected in testis and erythroleukemia. Expression is very low or not detectable in brain, colon, heart, kidney, liver, lung, muscle, placental, spleen and small intestine. {ECO:0000269|PubMed:11323407}.	Not detected in skin	Evidence at protein level	testis: 47.1	cervix: 0.1	608847	{Migraine, susceptibility to, 8} (2); Obesity, susceptibility to, BMIQ12	0	1
27159	HGNC:17432	ENSG00000134216	Q9BZP6	CHIA			5.23603e+06	Detected in lung epithelial cells from asthma patients (at protein level). Highly expressed in stomach. Detected at lower levels in lung. {ECO:0000269|PubMed:11085997, ECO:0000269|PubMed:15192232}.	Not detected in skin	Evidence at protein level	lung: 15.6;stomach: 7.9	testis: 1.1	606080	?Myasthenic syndrome, congenital, 15, without tubular aggregates; ?Neutropenia, nonimmune chronic idiopathic, of adults	0	0		0	0
64816	HGNC:17450	ENSG00000021461	Q9HB55	CYP3A43				Highest expression level in prostate. Also expressed in liver, kidney, pancreas, fetal liver and fetal skeletal muscle. {ECO:0000269|PubMed:11160876, ECO:0000269|PubMed:11243885}.	Not detected in skin	Evidence at protein level	liver: 22.4	testis: 1.5	606534	Hypertension, salt-sensitive essential, susceptibility to; Osteogenesis imperfecta, type IV; Osteogenesis imperfecta, type III; Osteogenesis imperfecta, type II; Osteoporosis, postmenopausal; Ehlers-Danlos syndrome, cardiac valvular form	0	0
93034	HGNC:17818	ENSG00000185013	Q96P26	NT5C1B				Highly expressed in testis, placenta and pancreas. Detected at lower levels in heart, kidney, liver and lung. {ECO:0000269|PubMed:11690631}.	Tissue enriched	Evidence at transcript level	testis: 57.8	parathyroid gland: 3.5	610526	?Keratoderma, palmoplantar, punctate type 3 (2); Muckle-Wells syndrome; CINCA syndrome	0	1		0	0
84618	HGNC:17819	ENSG00000116981	Q9BXI3	NT5C1A				Highly expressed in skeletal muscle. Detected at intermediate levels in heart, brain, kidney and pancreas. {ECO:0000269|PubMed:11133996}.	Not detected in skin	Evidence at protein level	heart muscle: 8.1;skeletal muscle: 24.9	cerebral cortex: 4.8	610525	Palmoplantar hyperkeratosis with squamous cell carcinoma of skin and sex reversal; Palmoplantar hyperkeratosis and true hermaphroditism	0	0
27306	HGNC:17890	ENSG00000163106	O60760	HPGDS				Expressed in a number of megakaryocytic cell lines but not in platelets. Highly expressed in adipose tissue, macrophages and placenta. Also expressed at lower levels in lung, heart, lymph nodes, appendix, bone marrow and fetal liver. {ECO:0000269|PubMed:10824118, ECO:0000269|PubMed:11672424, ECO:0000269|PubMed:9353279, ECO:0000269|PubMed:9425264}.	Tissue enhanced	Evidence at protein level	placenta: 28.0	lung: 14.5	602598	Coenzyme Q10 deficiency, primary, 1; Multiple system atrophy, susceptibility to	0	1		0	0
50487	HGNC:17934	ENSG00000100078	Q9NZ20	PLA2G3				Expressed in kidney, heart, liver, and skeletal muscle. Also present in placenta and peripheral blood leukocytes. Not detected in brain, colon, thymus, spleen and small intestine. In lung, expressed in bronchial epithelial cells and alveolar macrophages, but scarcely detected in alveolar epithelium, arterial walls and interstitial fibroblasts (at protein level). In joints of osteoarthritis and rh…	Tissue enhanced	Evidence at protein level	esophagus: 4.4;lung: 3.6;skin: 10.3	tonsil: 1.5	611651	Cataract 23; DiGeorge syndrome; Velocardiofacial syndrome; Tetralogy of Fallot	0	1		0	0.0899485
51146	HGNC:17968	ENSG00000118017	Q9UNA3	A4GNT				Detected in stomach and pancreas.	Not detected in skin	Evidence at protein level	stomach: 24.6	gallbladder: 3.2	616709	Mean platelet volume QTL2 (2); Brugada syndrome 1; Heart block, progressive, type IA; Heart block, nonprogressive; Ventricular fibrillation, familial, 1; Sick sinus syndrome 1; Cardiomyopathy, dilated, 1E; Sudden infant death syndrome, susceptibility to; Atrial fibrillation, familial, 10	0	0
116285	HGNC:18049	ENSG00000166743	Q08AH1	ACSM1					Not detected in skin	Evidence at protein level	breast: 293.3	prostate: 5.2	614357	Liddle syndrome; Pseudohypoaldosteronism, type I; Bronchiectasis with or without elevated sweat chloride 3	0	1		0	0
387775	HGNC:18057	ENSG00000184999	Q63ZE4	SLC22A10				Detected in fetal and adult liver, and in adult kidney. {ECO:0000269|PubMed:11327718, ECO:0000269|PubMed:12372408}.	Not detected in skin	Evidence at transcript level	liver: 36.1	epididymis: 0.3	607580	Oocyte maturation defect 1; Meckel syndrome 2	0	1
116255	HGNC:18210	ENSG00000124003	Q96PD6	MOGAT1					Not detected in skin	Evidence at transcript level	gallbladder: 30.8	parathyroid gland: 2.8	610268	Psoriasis 15, pustular, susceptibility to; Hematuria, familial benign (3)	0	1
127124	HGNC:18265	ENSG00000151418	Q96LB4	ATP6V1G3				Kidney. {ECO:0000269|PubMed:12384298}.	-						0	1
91227	HGNC:18596	ENSG00000100121	Q14390	GGTLC2				Placenta and sigmoid tissues.	-						0	0
153201	HGNC:18762	ENSG00000186335	Q495M3	SLC36A2				Abundantly expressed in kidney and muscle. Expressed in the S1 segment of the proximal tubule close to the glomerulus. {ECO:0000269|PubMed:15058382, ECO:0000269|PubMed:19033659}.	Not detected in skin	Evidence at protein level	kidney: 67.2;skeletal muscle: 28.1	testis: 1.8	608331	Iminoglycinuria, digenic; Hyperglycinuria	0	1
1080	HGNC:1884	ENSG00000001626	P13569	CFTR				Expressed in the respiratory airway, including bronchial epithelium, and in the female reproductive tract, including oviduct (at protein level). {ECO:0000269|PubMed:22207244}.	Not detected in skin	Evidence at protein level	gallbladder: 89.6;rectum: 50.1	colon: 47.0	602421	Cystic fibrosis; Congenital bilateral absence of vas deferens; Sweat chloride elevation without CF (3); Pancreatitis, idiopathic; {Hypertrypsinemia, neonatal} (3); Bronchiectasis with or without elevated sweat chloride 1, modifier of	0	0
66002	HGNC:18857	ENSG00000186204	Q9HCS2	CYP4F12				Expressed in small intestine, liver, colon and heart. {ECO:0000269|PubMed:11162607, ECO:0000269|PubMed:11162645}.	Tissue enhanced	Evidence at protein level	duodenum: 37.1;small intestine: 43.1	skin: 22.4	611485	Pseudoachondroplasia; Epiphyseal dysplasia, multiple, 1	0	1
1103	HGNC:1912	ENSG00000070748	P28329	CHAT					Not detected in skin	Evidence at protein level	placenta: 7.1	duodenum: 0.6	118490	Myasthenic syndrome, congenital, 6, presynaptic; Asthma, diminished response to antileukotriene treatment in	0	1	1
90161	HGNC:19133	ENSG00000171004	Q96MM7	HS6ST2					Not detected in skin	Evidence at protein level	kidney: 14.9;ovary: 17.6	placenta: 11.9	300545	Nystagmus 1, congenital, X-linked; Nystagmus, infantile periodic alternating, X-linked	0	0
89869	HGNC:19218	ENSG00000139151	Q86YW0	PLCZ1				Expressed specifically in testis and sperm. Weakly expressed in pancreatic-duct cells. Up-regulated in pancreatic-duct cells from patients with cystic fibrosis. {ECO:0000269|PubMed:12416999, ECO:0000269|PubMed:14697805, ECO:0000269|PubMed:26721930}.	Tissue enriched	Evidence at transcript level	testis: 48.2	skin: 2.1	608075	?Spermatogenic failure 17; Neuropathy, hereditary sensory and autonomic, type II	0	0		0	0
130013	HGNC:19288	ENSG00000153086	Q8TDX5	ACMSD					Not detected in skin	Evidence at protein level	kidney: 136.5;liver: 80.0	gallbladder: 10.9	-		0	0		0	0
1118	HGNC:1936	ENSG00000133063	Q13231	CHIT1				Detected in spleen. Secreted by cultured macrophages. {ECO:0000269|PubMed:7836450}.	Not detected in skin	Evidence at protein level	bone marrow: 31.3;breast: 10.7;cervix, uterine: 13.4;lung: 53.2;lymph node: 21.5	prostate: 2.9	600031	Chitotriosidase deficiency; {Migraine, familial hemiplegic, 4} (2)	0	0		0	0
222537	HGNC:19419	ENSG00000249853	Q8IZT8	HS3ST5				Highly expressed in skeletal muscle and fetal brain, and also found in adult brain, spinal cord, cerebellum and colon. {ECO:0000269|PubMed:12138164, ECO:0000269|PubMed:12740361}.	Not detected in skin	Evidence at protein level	cerebral cortex: 6.2;seminal vesicle: 2.2;skeletal muscle: 1.3	adrenal gland: 0.6	609407	Mitchell-Riley syndrome; Cardiomyopathy, hypertrophic, 18	0	0
10164	HGNC:1972	ENSG00000140835	Q8NCG5	CHST4				Specifically expressed in HEV. Weakly expressed in spleen. Not expressed in other tissues. Expressed in colonic mucinous adenocarcinoma. {ECO:0000269|PubMed:10330415, ECO:0000269|PubMed:11310842, ECO:0000269|PubMed:12107080}.	Not detected in skin	Evidence at protein level	gallbladder: 102.9	fallopian tube: 7.9	-		0	0
1159	HGNC:1995	ENSG00000237289		CKMT1B					Tissue enhanced	Evidence at protein level	colon: 79.4;rectum: 69.8	duodenum: 64.7	123290	Dyserythropoietic anemia, congenital, type Ia; Mosaic variegated aneuploidy syndrome 1; Premature chromatid separation trait	0	0
130367	HGNC:19953	ENSG00000163082	Q8IWX5	SGPP2				Expressed strongly in kidney and heart, followed by brain, colon, small intestine and lung. Not detected in skeletal muscle, thymus, spleen, liver, placenta, and peripheral blood leukocytes. {ECO:0000269|PubMed:12411432}.	Tissue enhanced	Evidence at transcript level	parathyroid gland: 58.4	thyroid gland: 33.8	612827	Waardenburg syndrome, type 1; Waardenburg syndrome, type 3; Craniofacial-deafness-hand syndrome; Rhabdomyosarcoma 2, alveolar	0	0		0	0
145226	HGNC:19977	ENSG00000139988	Q96NR8	RDH12				Widely expressed, mostly in eye, kidney, brain, skeletal muscle and stomach.	Tissue enhanced	Evidence at protein level	gallbladder: 27.9;skin: 58.4	kidney: 13.6	608830	Leber congenital amaurosis 13; Short-rib thoracic dysplasia 14 with polydactyly	0	1		171154	0
112724	HGNC:19978	ENSG00000160439	Q8NBN7	RDH13				Expressed mostly in eye, pancreas, placenta and lung. In the retina, detected in the inner segment of the photoreceptor cells. Weak signals were observed in a small population of inner nuclear neurons and the inner plexiform layer. {ECO:0000269|PubMed:12226107}.	-						0	0
1178	HGNC:2014	ENSG00000105205	Q05315	CLC				Expressed abundantly in the bone marrow. Expressed exclusively by eosinophils and basophils. Not detected in monocytes and neutrophils. Expressed in CD25-positive regulatory T-cells (Treg) (at protein level). Found in intestinal tissue from patients with Celiac disease, expression is directly related to the histological grade of mucosal damage and to the number of eosinophils found in the duodena…	Tissue enhanced	Evidence at protein level	bone marrow: 286.6	urinary bladder: 57.6	153310	?Peeling skin syndrome 3; Leukemia, acute myeloid, somatic	0	0
246213	HGNC:20151	ENSG00000179520	Q8NDX2	SLC17A8				Expressed in amygdala, cerebellum, hippocampus, medulla, spinal cord and thalamus. {ECO:0000269|PubMed:12151341}.	Not detected in skin	Evidence at protein level	small intestine: 5.9	cerebral cortex: 1.3	607557	Deafness, autosomal dominant 25; Haddad syndrome	0	0
260293	HGNC:20244	ENSG00000186377	Q8N118	CYP4X1				Expressed in brain, heart and kidney and, at lower levels, in skeletal muscle and liver. In the heart, very high level levels in aorta, but very levels in other heart regions. {ECO:0000269|PubMed:16478468}.	Tissue enhanced	Evidence at protein level	cervix, uterine: 52.7	breast: 18.6	614999	Macrostomia (2); Muscular dystrophy-dystroglycanopathy (congenital with mental retardation), type B, 3; Muscular dystrophy-dystroglycanopathy (limb-girdle), type C, 3; Retinitis pigmentosa 76	0	0
199974	HGNC:20583	ENSG00000186160	Q86W10	CYP4Z1				Preferentially detected in breast carcinoma tissue and mammary gland, whereas only marginal expression is found in all other tested tissues. {ECO:0000269|PubMed:15059886}.	Tissue enhanced	Evidence at protein level	breast: 7.0	lung: 1.7	-		0	0
115286	HGNC:20661	ENSG00000144741	Q70HW3	SLC25A26				Widely expressed. Highly expressed in testis, with moderate expression in brain, heart, kidney, lung, skeletal muscle, pancreas, small intestine and liver, and low expression in spleen. {ECO:0000269|PubMed:14674884}.	-						0	0
84735	HGNC:20675	ENSG00000150656	Q96KN2	CNDP1				Found in serum and adult nervous central system. Absent in serum from patients with homocarnosinosis. {ECO:0000269|PubMed:12473676, ECO:0000269|PubMed:6616870}.	Not detected in skin	Evidence at protein level	cerebral cortex: 102.0;liver: 23.0	duodenum: 5.2	609064	Microcephaly, short stature, and polymicrogyria with seizures; Paget disease of bone 2, early-onset; Osteopetrosis, autosomal recessive 7	0	1		0	0
121278	HGNC:20692	ENSG00000139287	Q8IWU9	TPH2				Brain specific.	Not detected in skin	Evidence at protein level	cerebral cortex: 1.0	testis: 0.2	607478	Unipolar depression, susceptibility to; Attention deficit-hyperactivity disorder, susceptibility to, 7	0	0		0	0
64579	HGNC:20779	ENSG00000138653	Q9H3R1	NDST4					Not detected in skin	Evidence at protein level	cerebral cortex: 1.4;ovary: 1.8	spleen: 1.0	615039	Hypogonadotropic hypogonadism 11 with or without anosmia; ?Sudden cardiac failure, alcohol-induced	0	1
1215	HGNC:2097	ENSG00000092009	P23946	CMA1				Mast cells in lung, heart, skin and placenta. Expressed in both normal skin and in urticaria pigmentosa lesions. {ECO:0000269|PubMed:8144971}.	Tissue enhanced	Evidence at protein level	breast: 23.8	esophagus: 11.5	118938	Autism, susceptibility to, 18; Retinal degeneration, autosomal recessive, clumped pigment type (3)	0	1
51557	HGNC:21016	ENSG00000146166	Q5TDP6	LGSN				Abundantly expressed in lens. {ECO:0000269|PubMed:12107413, ECO:0000269|PubMed:17010935}.	Not detected in skin	Evidence at protein level	kidney: 2.8;liver: 2.4;placenta: 1.8	testis: 0.7	-		0	0
54511	HGNC:21359	ENSG00000146151	Q8TB92	HMGCLL1					Not detected in skin	Evidence at protein level	cerebral cortex: 14.6;placenta: 9.0	testis: 5.0	-		0	0
92483	HGNC:21481	ENSG00000171989	Q9BYZ2	LDHAL6B				Testis specific.	Not detected in skin	Evidence at protein level	testis: 76.1	gallbladder: 0.4	-		0	0		0	0
146712	HGNC:21727	ENSG00000175711	Q67FW5	B3GNTL1				Widely expressed. Highly expressed in adult pancreas. Expressed at moderate level in kidney, spleen, thymus, prostate, testis and ovary. Weakly expressed in small intestine, colon, peripheral blood leukocyte and liver. {ECO:0000269|PubMed:15560372}.	-						0	0
200010	HGNC:22146	ENSG00000117834	Q2M3M2	SLC5A9				Expressed in the small intestine, kidney and liver. {ECO:0000269|PubMed:15607332}.	Group enriched	Evidence at protein level	duodenum: 43.8;small intestine: 46.4	lung: 4.5	-		0	0
83884	HGNC:22921	ENSG00000120329	Q9BXI2	SLC25A2				Expressed in liver, kidney, pancreas and cultured fibroblasts.	Not detected in skin	Evidence at protein level	testis: 11.6	epididymis: 0.0	608157	Rheumatoid arthritis, susceptibility to; ?Spastic paraplegia 72, autosomal dominant	0	0
1358	HGNC:2297	ENSG00000158516	P48052	CPA2					Tissue enriched	Evidence at protein level	pancreas: 9279.4	stomach: 86.6	600688	Joubert syndrome 15; Glioma susceptibility 9	0	0
284098	HGNC:23213	ENSG00000277161	Q7Z7B1	PIGW											0	0
80168	HGNC:23248	ENSG00000166391	Q3SYC2	MOGAT2				Highly expressed in liver, small intestine, colon, stomach and kidney. {ECO:0000269|PubMed:12621063, ECO:0000269|PubMed:12824082}.	Not detected in skin	Evidence at protein level	colon: 12.7;duodenum: 38.2;liver: 12.1;rectum: 12.7;small intestine: 44.5	appendix: 2.0	610270	{Dermatitis, atopic, susceptibility to, 7} (2); Bone mineral density variability 1; Hyperostosis, endosteal; van Buchem disease, type 2; Osteosclerosis; Osteoporosis; Exudative vitreoretinopathy 4; Osteopetrosis, autosomal dominant 1	0	0
91734	HGNC:23487	ENSG00000148377	Q9BXS1	IDI2				Detected in skeletal muscle. {ECO:0000269|PubMed:17202134}.	Not detected in skin	Evidence at protein level	skeletal muscle: 76.3	heart muscle: 2.0	615389	Hypoparathyroidism, sensorineural deafness, and renal dysplasia; Diabetes, mellitus, insulin-dependent, susceptibility to, 10	0	1		52928.2	0.772221
339221	HGNC:23764	ENSG00000182156	Q6UWV6	ENPP7				Detected in the colon (at protein level). Expressed in the duodenum, jejunum and liver and at low levels in the ileum. Expression was very low in the esophagus, stomach and colon. {ECO:0000269|PubMed:12671034, ECO:0000269|PubMed:12885774}.	Not detected in skin	Evidence at protein level	duodenum: 46.9;small intestine: 112.8	kidney: 3.5	616997	Robin sequence with cleft mandible and limb anomalies; Pityriasis rubra pilaris	0	1		0	0
91703	HGNC:24104	ENSG00000132744	Q96HD9	ACY3					Not detected in skin	Evidence at protein level	duodenum: 82.8;kidney: 53.1;small intestine: 80.3	cervix: 16.0	614413	Paragangliomas 2; Sprinting performance (3)	0	1		0	0
192134	HGNC:24141	ENSG00000198488	Q6ZMB0	B3GNT6				Present in stomach and colon (at protein level). Restricted in the stomach, colon and small intestine, where core 3 structure is present. {ECO:0000269|PubMed:15755813}.	Not detected in skin	Evidence at protein level	colon: 22.1;rectum: 18.6;stomach: 24.0	small intestine: 8.0	615315	Preterm premature rupture of the membranes, susceptibility to; Osteogenesis imperfecta, type X	0	0
170712	HGNC:24381	ENSG00000170516	Q8TF08	COX7B2					Not detected in skin	Evidence at transcript level	testis: 147.6	placenta: 1.4	609811	Preeclampsia/eclampsia 5; ?Cranioectodermal dysplasia 4; ?Short-rib thoracic dysplasia 5 with or without polydactyly; Senior-Loken syndrome 8	1	1		0	0
341947	HGNC:24382	ENSG00000187581	Q7Z4L0	COX8C				It is not yet known where COX8C is expressed.	-						1	1
123745	HGNC:24791	ENSG00000188089	Q3MJ16	PLA2G4E					Tissue enriched	Evidence at protein level	skin: 20.4	tonsil: 2.0	-		0	1		0	0
26330	HGNC:24864	ENSG00000105679	O14556	GAPDHS			0	Testis specific.	Tissue enriched	Evidence at protein level	testis: 243.7	thyroid gland: 20.6	609169	Craniosynostosis 4; Chitayat syndrome	0	0		0	0
84076	HGNC:25313	ENSG00000151005	Q9H0I9	TKTL2				Overexpressed in hepatoma cancer cells. {ECO:0000269|PubMed:17321041}.	Not detected in skin	Evidence at protein level	testis: 103.2	spleen: 0.2	-		0	0		0	0
131	HGNC:256	ENSG00000196344	P40394	ADH7				Preferentially expressed in stomach.	Not detected in skin	Evidence at protein level	esophagus: 216.3	tonsil: 35.9	600086	Huriez syndrome (2); Hyperinsulinemic hypoglycemia, familial, 4	0	0		0	0
65263	HGNC:25846	ENSG00000104524	Q53H96	PYCRL											0	1		187629	2.86646
1584	HGNC:2591	ENSG00000160882	P15538	CYP11B1					Not detected in skin	Evidence at protein level	adrenal gland: 1879.5	testis: 2.0	610613	Adrenal hyperplasia, congenital, due to 11-beta-hydroxylase deficiency; Aldosteronism, glucocorticoid-remediable	0	1		69630.4	0
1585	HGNC:2592	ENSG00000179142	P19099	CYP11B2					Not detected in skin	Evidence at protein level	adrenal gland: 126.7	testis: 0.1	124080	Hypoaldosteronism, congenital, due to CMO II deficiency; Hypoaldosteronism, congenital, due to CMO I deficiency; {Low renin hypertension, susceptibility to} (3); Aldosterone to renin ratio raised (3)	0	0
1586	HGNC:2593	ENSG00000148795	P05093	CYP17A1					Not detected in skin	Evidence at protein level	adrenal gland: 4500.7	testis: 180.3	609300	17-alpha-hydroxylase/17,20-lyase deficiency; 17,20-lyase deficiency, isolated	0	0		0	0
1544	HGNC:2596	ENSG00000140505	P05177	CYP1A2				Liver.	Not detected in skin	Evidence at protein level	liver: 268.7	thyroid gland: 1.5	124060	Pyogenic sterile arthritis, pyoderma gangrenosum, and acne; Brugada syndrome 8	0	0
1589	HGNC:2600	ENSG00000198457	P08686	CYP21A2											0	0
1553	HGNC:2608	ENSG00000197838	Q16696	CYP2A13				Expressed in liver and a number of extrahepatic tissues, including nasal mucosa, lung, trachea, brain, mammary gland, prostate, testis, and uterus, but not in heart, kidney, bone marrow, colon, small intestine, spleen, stomach, thymus, or skeletal muscle. {ECO:0000269|PubMed:11016631}.	Not detected	Evidence at protein level		testis: 0.4	608055	Meckel syndrome 10; Sea-blue histiocyte disease; Alzheimer disease-2; ?Macular degeneration, age-related; Lipoprotein glomerulopathy; Coronary artery disease, severe, susceptibility to	0	0
1549	HGNC:2611	ENSG00000198077	P20853	CYP2A7					Not detected in skin	Evidence at protein level	liver: 60.8	breast: 0.5	608054	Meckel syndrome 10; Sea-blue histiocyte disease; Alzheimer disease-2; ?Macular degeneration, age-related; Lipoprotein glomerulopathy; Coronary artery disease, severe, susceptibility to	0	0
1562	HGNC:2620	ENSG00000108242	P33260	CYP2C18					Group enriched	Evidence at protein level	duodenum: 105.9;esophagus: 24.7;gallbladder: 24.5;liver: 97.7;small intestine: 90.0;stomach: 62.7	tonsil: 6.4	-		0	0		0	0
1557	HGNC:2621	ENSG00000165841	P33261	CYP2C19					Not detected in skin	Evidence at protein level	duodenum: 49.7;liver: 125.5	small intestine: 21.2	124020	Mephenytoin poor metabolizer; Omeprazole poor metabolizer; Proguanil poor metabolizer; Clopidogrel, impaired responsiveness to	0	0
1559	HGNC:2623	ENSG00000138109	P11712	CYP2C9					Tissue enriched	Evidence at protein level	liver: 959.9	duodenum: 140.6	601130	Tolbutamide poor metabolizer (3); Warfarin sensitivity	0	0
107987479	HGNC:2625	ENSG00000100197	P10635	CYP2D6											0	0
1572	HGNC:2632	ENSG00000197446	P24903	CYP2F1				Expressed in lung. Rarely detected in liver and placenta. {ECO:0000269|PubMed:1974816, ECO:0000269|PubMed:8619884}.	Not detected in skin	Evidence at protein level	lung: 2.4;testis: 2.0	bone marrow: 0.2	124070	Efavirenz, poor metabolism of; Efavirenz central nervous system toxicity, susceptibility to	0	0
1576	HGNC:2637	ENSG00000160868	P08684	CYP3A4				Expressed in prostate and liver. According to some authors, it is not expressed in brain (PubMed:19094056). According to others, weak levels of expression are measured in some brain locations (PubMed:19359404 and PubMed:18545703). Also expressed in epithelium of the small intestine and large intestine, bile duct, nasal mucosa, kidney, adrenal cortex, epithelium of the gastric mucosa with intestin…	Group enriched	Evidence at protein level	duodenum: 849.6;liver: 2446.6;small intestine: 990.4	adrenal gland: 7.1	124010	Ehlers-Danlos syndrome, type VIIB; Osteogenesis imperfecta, type IV; Osteogenesis imperfecta, type III; Osteogenesis imperfecta, type II; Osteoporosis, postmenopausal; Ehlers-Danlos syndrome, cardiac valvular form	0	0		0	0
1579	HGNC:2642	ENSG00000187048	Q02928	CYP4A11				Kidney and liver. {ECO:0000269|PubMed:7679927}.	Not detected in skin	Evidence at protein level	kidney: 230.7;liver: 447.9	epididymis: 1.9	601310	Macrostomia (2); Muscular dystrophy-dystroglycanopathy (congenital with mental retardation), type B, 3; Muscular dystrophy-dystroglycanopathy (limb-girdle), type C, 3; Retinitis pigmentosa 76	0	0
1580	HGNC:2644	ENSG00000142973	P13584	CYP4B1				Detected in the liver and lung (at protein level). {ECO:0000269|PubMed:12695542}.	Tissue enriched	Evidence at protein level	lung: 371.8	fallopian tube: 71.5	124075	Macrostomia (2); Muscular dystrophy-dystroglycanopathy (congenital with mental retardation), type B, 3; Muscular dystrophy-dystroglycanopathy (limb-girdle), type C, 3; Retinitis pigmentosa 76	0	0
348932	HGNC:26441	ENSG00000164363	Q96N87	SLC6A18				Abundantly expressed in kidney, but not in intestine. {ECO:0000269|PubMed:15286787}.	Not detected in skin	Evidence at protein level	kidney: 8.2	epididymis: 0.0	610300	{Lung cancer susceptibility 3} (2); Parkinsonism-dystonia, infantile	0	0
131669	HGNC:26444	ENSG00000159650	Q96N76	UROC1					Not detected in skin	Evidence at protein level	liver: 43.0	fallopian tube: 0.3	613012	?Urocanase deficiency; Hyperparathyroidism, neonatal; Hypocalcemia, autosomal dominant; Hypocalcemia, autosomal dominant, with Bartter syndrome; Epilepsy idiopathic generalized, susceptibility to, 8; Hypercalciuric hypercalcemia (3); {Calcium, serum level of} (3)	0	0		0	0
8529	HGNC:2645	ENSG00000186115	P78329	CYP4F2				Liver. Also present in kidney: specifically expressed in the S2 and S3 segments of proximal tubules in cortex and outer medulla (PubMed:10660572). {ECO:0000269|PubMed:10492403, ECO:0000269|PubMed:10660572}.	Not detected in skin	Evidence at protein level	duodenum: 80.4;epididymis: 27.5;kidney: 39.1;liver: 84.6;small intestine: 86.1	prostate: 10.6	604426	Mental retardation, autosomal recessive 3; Hereditary persistence of fetal hemoglobin; Dyserythropoietic anemia, congenital, type IV	0	1		0	0
4051	HGNC:2646	ENSG00000186529	Q08477	CYP4F3				Isoform CYP4F3A is expressed in the polymorphonuclear leukocytes as well as leukocytes and bone marrow. Isoform CYP4F3B is selectively expressed in liver and kidney and is also the predominant CYP4F isoform in trachea and tissues of the gastrointestinal tract. {ECO:0000269|PubMed:11461919}.	Tissue enhanced	Evidence at protein level	bone marrow: 53.2;liver: 98.0	kidney: 29.2	601270	Methylmalonic aciduria, transient, due to transcobalamin receptor defect; Thrombocythemia, somatic	0	1
11283	HGNC:2648	ENSG00000186526	P98187	CYP4F8				Expressed in the epithelium of seminal vesicles, in renal cortex, in adult and fetal liver, in epidermis, in corneal epithelium, in sweat glands, hair follicles, epithelial linings of the ampulla of vas deferens and of the stomach and small intestine, as well as in the transitional epithelium of the bladder and ureter (at protein level). In the epidermis, expressed from the basal cell to the gran…	Not detected in skin	Evidence at protein level	seminal vesicle: 145.8	prostate: 2.8	611545	Pseudoachondroplasia; Epiphyseal dysplasia, multiple, 1	0	0
1582	HGNC:2653	ENSG00000180432	Q9UNU6	CYP8B1				Liver.	Not detected in skin	Evidence at protein level	liver: 190.6	kidney: 13.7	602172	Heterotaxy, visceral, 4, autosomal; Esophageal cancer, somatic; Loeys-Dietz syndrome 2	0	0		0	0
124975	HGNC:26891	ENSG00000167741	Q6P531	GGT6					Mixed	Evidence at protein level		colon: 55.8	612341	Palmoplantar carcinoma, multiple self-healing (2); Subcortical laminar heterotopia	0	0		0	0
1644	HGNC:2719	ENSG00000132437	P20711	DDC					Not detected in skin	Evidence at protein level	duodenum: 159.5;kidney: 318.7;small intestine: 184.3	adrenal gland: 64.1	107930	Aromatic L-amino acid decarboxylase deficiency; Adenocarcinoma of lung, response to tyrosine kinase inhibitor in; Nonsmall cell lung cancer, susceptibility to; ?Inflammatory skin and bowel disease, neonatal, 2	0	1		0	0
169355	HGNC:27269	ENSG00000188676	Q6ZQW0	IDO2				Detected in liver, small intestine, spleen, placenta, thymus, lung, brain, kidney, and colon (PubMed:17671174). Also expressed at low level in testis and thyroid. Not expressed in the majority of human tumor samples (>99%) (PubMed:25691885). {ECO:0000269|PubMed:17671174, ECO:0000303|PubMed:25691885}.	Not detected in skin	Evidence at protein level	liver: 2.6;placenta: 5.8	testis: 0.5	612129	?Hypogonadotropic hypogonadism 12 with or without anosmia; Conotruncal heart malformations	0	0		0	0
340024	HGNC:27960	ENSG00000174358	Q695T7	SLC6A19				Robust expression in kidney and small intestine, with minimal expression in pancreas. Also expressed in stomach, liver, duodenum, ileocecum, colon and prostate. Not detected in testis, whole brain, cerebellum, fetal liver, spleen, skeletal muscle, uterus, heart or lung. {ECO:0000269|PubMed:15286787, ECO:0000269|PubMed:15286788}.	Not detected in skin	Evidence at protein level	duodenum: 143.3;kidney: 91.3;small intestine: 160.0	rectum: 6.3	608893	Hartnup disorder; Iminoglycinuria, digenic; Hyperglycinuria	0	0
160287	HGNC:28335	ENSG00000166800	Q6ZMR3	LDHAL6A				Testis-specific. {ECO:0000269|PubMed:18351441}.	Tissue enriched	Evidence at protein level	testis: 17.4	skin: 1.3	-		0	1		0	0
57818	HGNC:28906	ENSG00000152254	Q9NQR9	G6PC2				Specifically expressed in pancreas and also detected to a lower extent in testis. Expressed by most islet cells in the pancreas (at protein level). {ECO:0000269|PubMed:11297555}.	-						0	0
23205	HGNC:29567	ENSG00000103740	Q96GR2	ACSBG1				Expressed primarily in brain. Expressed at lower level in testis and adrenal gland. Present in all regions of brain except pituitary. {ECO:0000269|PubMed:10954726, ECO:0000269|PubMed:12975357}.	Tissue enhanced	Evidence at protein level	cerebral cortex: 25.7;skin: 13.3	adrenal gland: 8.1	614362	Enhanced S-cone syndrome; Retinitis pigmentosa 37	0	1
64600	HGNC:30040	ENSG00000158786	Q9BZM2	PLA2G2F				Expressed at high levels in placenta, testis, thymus and at lower levels in heart, kidney, liver and prostate. {ECO:0000269|PubMed:11112443}.	Group enriched	Evidence at protein level	skin: 11.4;tonsil: 7.5;urinary bladder: 4.0	gallbladder: 0.6	616793	Kappa light chain deficiency; Pseudoxanthoma elasticum-like disorder with multiple coagulation factor deficiency	0	1		0	0
1811	HGNC:3018	ENSG00000091138	P40879	SLC26A3					Not detected in skin	Evidence at protein level	colon: 1092.5;duodenum: 594.0;rectum: 974.8	seminal vesicle: 183.9	126650	Diarrhea 1, secretory chloride, congenital; Epilepsy, familial temporal lobe, 7	0	0
195814	HGNC:30311	ENSG00000170786	Q8N3Y7	SDR16C5				Detected in adult lung. Detected at low levels in adult brain, heart, testis, placenta, cervix, pancreas, uterus, stomach, rectum, small intestine, colon, esophagus, thymus, skin, and skin keratinocyte. Expression is higher in psoriasis lesions relative to unaffected skin from psoriasis patients. Detected in fetal kidney, skin and lung. {ECO:0000269|PubMed:12372410}.	Group enriched	Evidence at protein level	breast: 14.9;esophagus: 36.4;lung: 40.3;skin: 73.0;small intestine: 22.1;stomach: 21.3;tonsil: 26.3	cervix: 5.6	608989	Chondrodysplasia with joint dislocations, GPAPP type; Hypogonadotropic hypogonadism 5 with or without anosmia	0	1
93100	HGNC:30450	ENSG00000147813	Q6XQN6	NAPRT											0	0
84569	HGNC:30502	ENSG00000120563	Q6UWQ5	LYZL1					Not detected in skin	Evidence at protein level	testis: 53.2	epididymis: 0.3	-		0	0
1891	HGNC:3149	ENSG00000104823	Q13011	ECH1			2.10815e+06								0	0
548596	HGNC:31736	ENSG00000223572		CKMT1A					Mixed	Evidence at protein level		rectum: 75.0	613415	Dyserythropoietic anemia, congenital, type Ia; Mosaic variegated aneuploidy syndrome 1; Premature chromatid separation trait	0	0
10554	HGNC:324	ENSG00000204310	Q99943	AGPAT1				Widely expressed. Expressed in adipose tissue and at high levels in testis and pancreas. Expressed at lower levels in tissues such as heart, brain, placenta, kidney, lung, spleen, thymus, prostate, ovary, intestine, colon, leukocyte and liver. {ECO:0000269|PubMed:21873652}.	-						0	1		247753	22.8748
641372	HGNC:33159	ENSG00000205669	Q3I5F7	ACOT6					Not detected in skin	Evidence at protein level	kidney: 4.8	liver: 3.1	614267	Methylmalonic aciduria and homocystinuria, cblJ type; Long QT syndrome 14	0	0
728226	HGNC:33426	ENSG00000274252	B5MD39	GGTLC3											0	0
953	HGNC:3363	ENSG00000138185	P49961	ENTPD1				Expressed primarily on activated lymphoid cells. Also expressed in endothelial tissues. Isoform 1 and isoform 3 are present in both placenta and umbilical vein, whereas isoform 2 is present in placenta only.	Not detected in skin	Evidence at protein level		smooth muscle: 17.8	601752	Spastic paraplegia 64, autosomal recessive; Warfarin sensitivity	0	1		0	0.638109
954	HGNC:3364	ENSG00000054179	Q9Y5L3	ENTPD2				Brain, placenta, skeletal muscle, kidney, pancreas, heart, ovary, testis, colon, small intestine, prostate and pancreas. No expression in adult thymus, spleen, lung, liver and peripheral blood leukocytes.	Mixed	Evidence at protein level		duodenum: 12.6	602012	Dystonia-1, torsion; {Dystonia-1, modifier of} (3)	0	0
8288	HGNC:3423	ENSG00000121053	P11678	EPX					Not detected in skin	Evidence at protein level	bone marrow: 20.6	fallopian tube: 1.4	131399	Eosinophil peroxidase deficiency; Myxoma, intracardiac; Pigmented nodular adrenocortical disease, primary, 1; Adrenocortical tumor, somatic, (3); Acrodysostosis 1, with or without hormone resistance	0	0
7923	HGNC:3554	ENSG00000204228	Q92506	HSD17B8				Highly expressed in placenta, liver and pancreas, lower in the skeletal muscle and kidney. Widely expressed. {ECO:0000269|PubMed:17978863}.	-						0	1		43780.9	0.131556
8789	HGNC:3607	ENSG00000130957	O00757	FBP2				Expressed in skeletal muscle (at protein level). {ECO:0000269|PubMed:12507293}.	Not detected in skin	Evidence at protein level	skeletal muscle: 266.1	stomach: 32.9	603027	Deafness, autosomal recessive 79; Adams-Oliver syndrome 5	0	0		0	0
2350	HGNC:3793	ENSG00000165457	P14207	FOLR2				Expressed in placenta and hematopoietic cells. Expression is increased in malignant tissues. {ECO:0000269|PubMed:2605182, ECO:0000269|PubMed:8445646}.	Expressed in all	Evidence at protein level		placenta: 233.7	136425	Neurodegeneration due to cerebral folate transport deficiency; Pituitary adenoma, prolactin-secreting; Pituitary adenoma, ACTH-secreting	0	0
100526794	HGNC:38831	ENSG00000250741		NT5C1B-RDH14					Not detected in skin	Evidence at transcript level	testis: 23.0	duodenum: 0.1	-		0	0
212	HGNC:397	ENSG00000158578	P22557	ALAS2				Erythroid specific.	Not detected in skin	Evidence at protein level	bone marrow: 336.2	placenta: 50.5	301300	Anemia, sideroblastic, 1; Protoporphyria, erythropoietic, X-linked	0	0		0	0
10841	HGNC:3974	ENSG00000160282	O95954	FTCD											0	0
10840	HGNC:3978	ENSG00000144908	O75891	ALDH1L1			1.11003e+07	Highly expressed in liver, pancreas and kidney. {ECO:0000269|PubMed:20498374}.	Tissue enhanced	Evidence at protein level	kidney: 123.5;liver: 191.5	adipose tissue: 82.2	600249	Senior-Loken syndrome 5; Hyperparathyroidism, neonatal; Hypocalcemia, autosomal dominant; Hypocalcemia, autosomal dominant, with Bartter syndrome; Epilepsy idiopathic generalized, susceptibility to, 8; Hypercalciuric hypercalcemia (3); {Calcium, serum level of} (3)	0	1		13147.1	0
10690	HGNC:4020	ENSG00000172461	Q9Y231	FUT9				Strongly expressed in forebrain and stomach, lower expression in spleen and peripheral blood leukocytes, and no expression in small intestine, colon, liver, lung, kidney, adrenal cortex or uterus. {ECO:0000269|PubMed:10386598}.	Not detected in skin	Evidence at protein level	cerebral cortex: 28.2;stomach: 22.2	duodenum: 2.1	606865	Congenital disorder of glycosylation, type IIf; Frontometaphyseal dysplasia 2	0	0
2538	HGNC:4056	ENSG00000131482	P35575	G6PC					Not detected in skin	Evidence at protein level	kidney: 88.4;liver: 146.8	small intestine: 33.8	613742	Glycogen storage disease Ia; Pancreatic cancer, susceptibility to, 4	0	0
2542	HGNC:4061	ENSG00000137700	O43826	SLC37A4				Mostly expressed in liver and kidney.	-						0	0
2638	HGNC:4187	ENSG00000145321	P02774	GC			1.80773e+08	Expressed in the liver. Found in plasma, ascites, cerebrospinal fluid and urine. {ECO:0000269|PubMed:20079467, ECO:0000269|PubMed:2416779, ECO:0000305|PubMed:16302727}.	Not detected in skin	Evidence at protein level	liver: 3869.8	gallbladder: 715.0	139200	?Microcephaly 8, primary, autosomal recessive; Dysalbuminemic hyperthyroxinemia	0	0
8647	HGNC:42	ENSG00000073734	O95342	ABCB11				Expressed predominantly, if not exclusively in the liver, where it was further localized to the canalicular microvilli and to subcanalicular vesicles of the hepatocytes by in situ.	Not detected in skin	Evidence at protein level	liver: 19.1	testis: 1.4	603201	Cholestasis, progressive familial intrahepatic 2; Cholestasis, benign recurrent intrahepatic, 2	0	0
728441	HGNC:4251	ENSG00000133475	P36268	GGT2				Highly expressed in fetal and adult kidney and liver.	-						0	0
2712	HGNC:4291	ENSG00000196475	Q14410	GK2					Not detected in skin	Evidence at protein level	testis: 151.7	adipose tissue: 0.0	-		0	0
240	HGNC:435	ENSG00000012779	P09917	ALOX5											0	0
248	HGNC:437	ENSG00000163295	P09923	ALPI					Not detected in skin	Evidence at protein level	duodenum: 208.8;small intestine: 216.4	colon: 6.8	171740	Crigler-Najjar syndrome, type I; Gilbert syndrome; Crigler-Najjar syndrome, type II; Hyperbilirubinemia, familial transient neonatal;	0	0		0	0
250	HGNC:439	ENSG00000163283	P05187	ALPP				Detected in placenta (at protein level). {ECO:0000269|PubMed:20693656}.	Not detected in skin	Evidence at protein level	cervix, uterine: 25.2;placenta: 45.5	fallopian tube: 2.5	171800	Specific language impairment 5; Waardenburg syndrome, type 3; Craniofacial-deafness-hand syndrome; Rhabdomyosarcoma 2, alveolar	0	0
251	HGNC:441	ENSG00000163286	P10696	ALPPL2				Trace amounts in the testis and thymus, and in elevated amounts in germ cell tumors.	Not detected in skin	Evidence at protein level	cervix, uterine: 1.1;fallopian tube: 1.9	lung: 0.7	171810	Specific language impairment 5; Waardenburg syndrome, type 3; Craniofacial-deafness-hand syndrome; Rhabdomyosarcoma 2, alveolar	0	0
2877	HGNC:4554	ENSG00000176153	P18283	GPX2				Mostly in liver and gastrointestinal tract, not found in heart or kidney.	Tissue enhanced	Evidence at protein level	gallbladder: 699.5;rectum: 466.5	stomach: 338.1	138319	Bleeding disorder, platelet-type, 15; Long QT syndrome 14	0	0
257202	HGNC:4558	ENSG00000198704	P59796	GPX6				Expressed in olfactory epithelium and embryos. {ECO:0000269|PubMed:12775843}.	-						0	0
2974	HGNC:4686	ENSG00000123201	O75343	GUCY1B2				Expressed in gastric signet ring cell carcinoma, but not in the normal stomach. {ECO:0000269|PubMed:10777682}.	-				603695	Congenital disorder of glycosylation, type Ip; Woolly hair, autosomal recessive 1, with or without hypotrichosis	0	0
2986	HGNC:4691	ENSG00000101890	P51841	GUCY2F				Retina. Localized exclusively in the outer nuclear layer and inner segments of the rod and cone photoreceptor cells.	Not detected	Evidence at protein level		testis: 0.4	300041	Fabry disease; Fabry disease, cardiac variant	0	0
276	HGNC:474	ENSG00000237763		AMY1A					Tissue enriched	Evidence at protein level	salivary gland: 8907.0	cervix: 111.5	104700	Glycogen storage disease IIIa; Glycogen storage disease IIIb	0	0
278	HGNC:476	ENSG00000187733		AMY1C					Not detected in skin	Evidence at protein level	cervix, uterine: 32.6;salivary gland: 102.5	pancreas: 26.4	104702	Glycogen storage disease IIIa; Glycogen storage disease IIIb	0	0
279	HGNC:477	ENSG00000243480	P04746	AMY2A				Detected in pancreas (at protein level). {ECO:0000269|PubMed:8528071}.	Not detected in skin	Evidence at protein level	pancreas: 31311.3	ovary: 100.1	104650	Glycogen storage disease IIIa; Glycogen storage disease IIIb	0	0		0	0
54363	HGNC:4809	ENSG00000101323	Q9UJM8	HAO1				Liver.	Not detected in skin	Evidence at protein level	liver: 308.2	kidney: 1.0	605023	Glaucoma 1K, primary open angle, juvenile-onset (2); Brachydactyly, type A2	0	0		0	0
51179	HGNC:4810	ENSG00000116882	Q9NYQ3	HAO2				Liver and kidney.	Not detected in skin	Evidence at protein level	kidney: 314.9;liver: 219.3	breast: 1.0	605176	Achromatopsia 4; Hyperinsulinemic hypoglycemia, familial, 7; Monocarboxylate transporter 1 deficiency	0	1		159900	0
3163	HGNC:5014	ENSG00000103415	P30519	HMOX2			1.07458e+07								0	1		1.95142e+06	12.2832
9953	HGNC:5198	ENSG00000125430	Q9Y662	HS3ST3B1				Ubiquitous. Most abundant in liver and placenta, followed by heart and kidney. {ECO:0000269|PubMed:9988767}.	-						0	0
3283	HGNC:5217	ENSG00000203857	P14060	HSD3B1				Placenta and skin. Predominantly expressed in mammary gland tissue.	Not detected in skin	Evidence at protein level	placenta: 110.1	small intestine: 8.9	109715	Chudley-McCullough syndrome; Hyperinsulinemic hypoglycemia, familial, 7; Monocarboxylate transporter 1 deficiency	0	1		120427	0
6833	HGNC:59	ENSG00000006071	Q09428	ABCC8					Not detected in skin	Evidence at protein level	cerebral cortex: 11.7	adrenal gland: 7.6	600509	Hyperinsulinemic hypoglycemia, familial, 1; Hypoglycemia of infancy, leucine-sensitive; Diabetes mellitus, transient neonatal 2; Diabetes mellitus, noninsulin-dependent; Diabetes mellitus, permanent neonatal	0	1
3767	HGNC:6257	ENSG00000187486	Q14654	KCNJ11					Not detected in skin	Evidence at protein level	skeletal muscle: 32.7	cerebral cortex: 10.2	600937	Hyperinsulinemic hypoglycemia, familial, 2; Diabetes, permanent neonatal, with or without neurologic features; Diabetes mellitus, type 2, susceptibility to; Diabetes mellitus, transient neonatal, 3; Maturity-onset diabetes of the young, type 13	0	1
359	HGNC:634	ENSG00000167580	P41181	AQP2				Expressed in renal collecting tubules.	Not detected in skin	Evidence at protein level	kidney: 432.9;seminal vesicle: 299.3	prostate: 3.9	107777	Diabetes insipidus, nephrogenic; ?Osteoporosis, involutional	0	0
361	HGNC:637	ENSG00000171885	P55087	AQP4				Brain - muscle >> heart, kidney, lung, and trachea.	Not detected in skin	Evidence at protein level	cerebral cortex: 631.8;lung: 172.2	thyroid gland: 24.3	600308	?Spermatogenic failure 13; Seckel syndrome 2; Jawad syndrome	0	0
362	HGNC:638	ENSG00000161798	P55064	AQP5					Not detected in skin	Evidence at protein level	salivary gland: 257.1;stomach: 54.0;testis: 176.5	breast: 21.0	600442	Palmoplantar keratoderma, Bothnian type; ?Osteoporosis, involutional	0	0
8564	HGNC:6381	ENSG00000117009	O15229	KMO				Highest levels in placenta and liver. Detectable in kidney. {ECO:0000269|PubMed:9237672}.	Not detected in skin	Evidence at protein level	kidney: 31.3;liver: 46.5	spleen: 10.8	603538	Tooth agenesis, selective, 9; Ectodermal dysplasia 11A, hypohidrotic/hair/tooth type, autosomal dominant	0	0		0	0
3906	HGNC:6480	ENSG00000167531	P00709	LALBA				Mammary gland specific. Secreted in milk.	Not detected in skin	Evidence at protein level	breast: 2487.9	testis: 4.3	149750	Monilethrix; ?Hypotrichosis 3; ?Ectodermal dysplasia 7, hair/nail type	0	0
8513	HGNC:6622	ENSG00000182333	P07098	LIPF					Not detected in skin	Evidence at protein level	stomach: 21780.0	duodenum: 267.0	-		0	0		0	0
383	HGNC:663	ENSG00000118520	P05089	ARG1			8.30726e+06		Tissue enhanced	Evidence at protein level	bone marrow: 171.2;liver: 564.5	skin: 78.2	608313	Argininemia; Cardiomyopathy, hypertrophic, 18	0	1
4036	HGNC:6694	ENSG00000081479	P98164	LRP2				Absorptive epithelia, including renal proximal tubules.	Not detected in skin	Evidence at protein level	kidney: 49.4;parathyroid gland: 153.0;thyroid gland: 36.8	breast: 14.1	600073	Donnai-Barrow syndrome; Paroxysmal extreme pain disorder, 167400, (3); Insensitivity to pain, congenital; Febrile seizures, familial, 3B; Epilepsy, generalized, with febrile seizures plus, type 7; Small fiber neuropathy; Dravet syndrome, modifier of; HSAN2D, autosomal recessive	0	0
4047	HGNC:6708	ENSG00000160285	P48449	LSS			1.02796e+08								0	1		257554	28.7127
4056	HGNC:6719	ENSG00000213316	Q16873	LTC4S				Detected in lung, platelets and the myelogenous leukemia cell line KG-1 (at protein level). LTC4S activity is present in eosinophils, basophils, mast cells, certain phagocytic mononuclear cells, endothelial cells, vascular smooth muscle cells and platelets. {ECO:0000269|PubMed:7599836}.	Mixed	Evidence at protein level		fallopian tube: 7.4	246530	Leukotriene C4 synthase deficiency; Parietal foramina 1; Parietal foramina with cleidocranial dysplasia	0	0
4143	HGNC:6903	ENSG00000151224	Q00266	MAT1A				Expressed in liver. {ECO:0000269|PubMed:8393662}.	Tissue enriched	Evidence at protein level	liver: 689.4	epididymis: 67.2	610550	Hypermethioninemia, persistent, autosomal dominant, due to methionine adenosyltransferase I/III deficiency; Methionine adenosyltransferase deficiency, autosomal recessive	0	1		0	0
64087	HGNC:6937	ENSG00000131844	Q9HCC0	MCCC2			2.6449e+06								0	1		130898	4.85085
9348	HGNC:7682	ENSG00000164100	O95803	NDST3				Expressed in brain, kidney, liver, fetal and adult lung, adult pancreas, placenta, fetal spleen and fetal thymus. Not detected in adult/ fetal heart and skeletal muscle. {ECO:0000269|PubMed:9915799}.	Not detected in skin	Evidence at protein level	cerebral cortex: 3.0;spleen: 2.8	cervix: 0.7	-		0	0
4700	HGNC:7690	ENSG00000184983	P56556	NDUFA6											1	1		739552	22.9974
4758	HGNC:7758	ENSG00000228691	Q99519	NEU1				Highly expressed in pancreas, followed by skeletal muscle, kidney, placenta, heart, lung and liver. Weakly expressed in brain. {ECO:0000269|PubMed:8985184, ECO:0000269|PubMed:9054950}.	-				608272	Sialidosis, type I; Sialidosis, type II	0	1		128588	14.3725
4759	HGNC:7759	ENSG00000115488	Q9Y3R4	NEU2				Expressed in skeletal muscle, fetal liver and embryonic carcinoma cell line NT2-D1. {ECO:0000269|PubMed:10191093}.	Tissue enriched	Evidence at protein level	skin: 1.4	breast: 0.1	605528	Griscelli syndrome, type 3; Neuropathy, hereditary sensory, type IIC; Mental retardation, autosomal dominant 9	0	1
28	HGNC:79	ENSG00000175164	P16442	ABO											0	0
4905	HGNC:8016	ENSG00000073969	P46459	NSF			5.50384e+08								1	1
23439	HGNC:808	ENSG00000101892	Q9UN42	ATP1B4				Highly expressed in skeletal muscle and at a lower level in heart. {ECO:0000269|PubMed:10456317}.	Not detected in skin	Evidence at protein level	skeletal muscle: 20.5	prostate: 1.9	-		0	0
491	HGNC:815	ENSG00000157087	Q01814	ATP2B2				Mainly expressed in brain cortex. Found in low levels in skeletal muscle, heart muscle, stomach, liver, kidney and lung. Isoforms containing segment B are found in brain cortex and at low levels in other tissues. Isoforms containing segments X and W are found at low levels in all tissues. Isoforms containing segment A and segment Z are found at low levels in skeletal muscle and heart muscle.	Not detected in skin	Evidence at protein level	cerebral cortex: 63.0	salivary gland: 9.2	108733	Deafness, autosomal recessive 12, modifier of; Spinocerebellar ataxia 29, congenital nonprogressive; Gillespie syndrome	0	0
496	HGNC:820	ENSG00000186009	P51164	ATP4B					Not detected in skin	Evidence at protein level	stomach: 919.0	fallopian tube: 10.8	137217	LIG4 syndrome; Multiple myeloma, resistance to	0	1		18803.1	0
31	HGNC:84	ENSG00000278540	Q13085	ACACA			2.84536e+07	Expressed in brain, placental, skeletal muscle, renal, pancreatic and adipose tissues; expressed at low level in pulmonary tissue; not detected in the liver.	-						0	1		160690	6.87476
5009	HGNC:8512	ENSG00000036473	P00480	OTC				Mainly expressed in liver and intestinal mucosa.	Not detected in skin	Evidence at protein level	duodenum: 117.6;liver: 195.0;small intestine: 98.9	colon: 5.3	300461	Ornithine transcarbamylase deficiency; Immunodeficiency 34, mycobacteriosis, X-linked	0	0		0	0
5053	HGNC:8582	ENSG00000171759	P00439	PAH					Not detected in skin	Evidence at protein level	kidney: 500.3;liver: 720.9	gallbladder: 126.2	612349	Phenylketonuria; Hyperphenylalaninemia, non-PKU mild	0	0		0	0
534	HGNC:862	ENSG00000213760	O95670	ATP6V1G2				Brain. {ECO:0000269|PubMed:12384298}.	-						0	0
5105	HGNC:8724	ENSG00000124253	P35558	PCK1				Major sites of expression are liver, kidney and adipocytes.	Not detected in skin	Evidence at protein level	kidney: 423.6;liver: 320.1	small intestine: 160.7	614168	?Phosphoenolpyruvate carboxykinase-1, cytosolic, deficiency; Spinal muscular atrophy, late-onset, Finkel type	0	1		0	0
5146	HGNC:8787	ENSG00000095464	P51160	PDE6C					Not detected	Evidence at protein level		skin: 0.6	600827	Cone dystrophy 4; Warfarin sensitivity	0	1
5149	HGNC:8790	ENSG00000139053	Q13956	PDE6H					Not detected in skin	Evidence at protein level	bone marrow: 2.4;placenta: 1.2	adrenal gland: 0.5	601190	Retinal cone dystrophy 3; Achromatopsia 6	0	0
5161	HGNC:8807	ENSG00000163114	P29803	PDHA2				Testis. Expressed in postmeiotic spermatogenic cells. {ECO:0000269|PubMed:22750801}.	Not detected in skin	Evidence at protein level	testis: 100.5	epididymis: 0.0	179061	Musical aptitude QTL 1 (2); Parkinson disease, susceptibility to	0	0		0	0
5232	HGNC:8898	ENSG00000170950	P07205	PGK2			3.39864e+07	Mainly found in round spermatids. Localized on the principle piece in the sperm (at protein level). Testis-specific. Expression significantly decreased in the testis of elderly men. {ECO:0000269|PubMed:26677959}.	Not detected in skin	Evidence at protein level	testis: 343.6	epididymis: 0.4	172270	{Migraine with or without aura, susceptibility to, 3} (2); Peroxisome biogenesis disorder 4B; Heimler syndrome 2	0	0		0	0
5288	HGNC:8973	ENSG00000139144	O75747	PIK3C2G				Highly expressed in liver, prostate and testis. Lower levels in small intestine, kidney and pancreas. {ECO:0000269|PubMed:9878262}.	Tissue enhanced	Evidence at protein level	epididymis: 20.5;stomach: 19.7	parathyroid gland: 17.1	609001	Diarrhea 6; Meconium ileus	0	0
5294	HGNC:8978	ENSG00000105851	P48736	PIK3CG				Pancreas, skeletal muscle, liver and heart. {ECO:0000269|PubMed:7624799}.	Not detected in skin	Evidence at protein level	bone marrow: 28.2	lymph node: 22.2	601232	Polydactyly, postaxial, type A4 (2); {Transcription of plasminogen activator inhibitor, modulator of} (3)	0	0		0	0
5296	HGNC:8980	ENSG00000105647	O00459	PIK3R2					Expressed in all	Evidence at protein level		cerebral cortex: 47.4	603157	Megalencephaly-polymicrogyria-polydactyly-hydrocephalus syndrome 1; Optic atrophy 3 with cataract	0	1
110117499	HGNC:8981	ENSG00000278139	Q92569	PIK3R3				Highest levels in brain and testis. Lower levels in adipose tissue, kidney, heart, lung and skeletal muscle.	Not detected in skin	Evidence at transcript level	testis: 41.0	gallbladder: 1.3	606076	Microcephaly 15, primary, autosomal recessive; Gastric cancer, somatic; Colorectal adenomatous polyposis, autosomal recessive, with pilomatricomas	0	0
8396	HGNC:8998	ENSG00000276293	P78356	PIP4K2B				Highly expressed in brain, heart, pancreas, skeletal muscle and kidney. Detected at lower levels in placenta, lung and liver. {ECO:0000269|PubMed:9038203}.	Expressed in all	Evidence at protein level		cerebral cortex: 51.8	603261	?Hyperphosphatasia with mental retardation syndrome 5; Peroxisome biogenesis disorder 3B	0	1		144924	10.3875
5313	HGNC:9020	ENSG00000143627	P30613	PKLR											0	0		0	0
8399	HGNC:9029	ENSG00000069764	O15496	PLA2G10				Found in spleen, thymus, peripheral blood leukocytes, pancreas, lung, and colon.	-						0	0
26279	HGNC:9033	ENSG00000117215	Q9UNK4	PLA2G2D				Broadly expressed.	Not detected in skin	Evidence at protein level	lymph node: 120.2;tonsil: 56.0	appendix: 21.3	605630	Cleft palate, psychomotor retardation, and distinctive facial features; Rh-null disease, amorph type (3)	0	0		0	0
7941	HGNC:9040	ENSG00000146070	Q13093	PLA2G7				Plasma.	Mixed	Evidence at protein level		spleen: 38.1	601690	Platelet-activating factor acetylhydrolase deficiency; Asthma, susceptibility to; Atopy, susceptibility to	0	1		327085	0
5406	HGNC:9155	ENSG00000175535	P16233	PNLIP					Tissue enriched	Evidence at protein level	pancreas: 93652.7	ovary: 288.6	246600	Pancreatic lipase deficiency; Jackson-Weiss syndrome; Beare-Stevenson cutis gyrata syndrome; Pfeiffer syndrome; Apert syndrome; Saethre-Chotzen syndrome; Craniosynostosis, nonspecific (3); Gastric cancer, somatic; Craniofacial-skeletal-dermatologic dysplasia; Antley-Bixler syndrome without genital anomalies or disordered steroidogenesis; Scaphocephaly and Axenfeld-Rieger anomaly (3); LADD syndrom…	0	0		0	0
5407	HGNC:9156	ENSG00000187021	P54315	PNLIPRP1				Pancreas. {ECO:0000269|PubMed:1379598}.	Not detected in skin	Evidence at protein level	pancreas: 2294.5	ovary: 6.1	604422	Migraine, with or without aura, susceptibility to, 13; Cardiomyopathy, dilated, 1HH	0	0		0	0
5409	HGNC:9160	ENSG00000141744	P11086	PNMT					Not detected in skin	Evidence at protein level	adrenal gland: 227.7	seminal vesicle: 28.8	171190	?Hyperphosphatasia with mental retardation syndrome 5; Peroxisome biogenesis disorder 3B	0	0		0	0
8705	HGNC:919	ENSG00000235863	O96024	B3GALT4				Highly expressed in heart, skeletal muscle and pancreas and, to a lesser extent, in brain, placenta, kidney, liver and lung. {ECO:0000269|PubMed:10663566, ECO:0000269|PubMed:9582303}.	-						0	0
135152	HGNC:922	ENSG00000112309	Q9NPZ5	B3GAT2				Expressed in the trachea, retina, spinal cord, hippocampus and other brain regions, and, at lower levels, in testis and ovary.	Not detected in skin	Evidence at protein level	cerebral cortex: 19.6	testis: 1.9	607497	?Epiphyseal dysplasia, multiple, 6; Stickler syndrome, type IV	0	0
9374	HGNC:9326	ENSG00000221988	Q9UMR5	PPT2				Broadly expressed, with highest levels in skeletal muscle. {ECO:0000269|PubMed:9341199}.	-						0	0
8424	HGNC:964	ENSG00000129151	O75936	BBOX1				Highly expressed in kidney; moderately expressed in liver; very low expression in brain.	Tissue enriched	Evidence at protein level	kidney: 469.2	liver: 66.0	603312	Deafness, autosomal recessive 18B; Muscular dystrophy, limb-girdle, type 2L; Miyoshi muscular dystrophy 3	0	0		0	0
5948	HGNC:9920	ENSG00000114113	P50120	RBP2				Higher expression in adult small intestine and to a much lesser extent in fetal kidney. {ECO:0000269|PubMed:11274389}.	Group enriched	Evidence at protein level	duodenum: 2824.3;small intestine: 2085.7	lung: 11.8	180280	Dyskeratosis congenita, autosomal dominant 1; Aplastic anemia; Pulmonary fibrosis, idiopathic, susceptibility to	0	0
4842	HGNC:7872	ENSG00000089250	P29475	NOS1				Isoform 1 is ubiquitously expressed: detected in skeletal muscle and brain, also in testis, lung and kidney, and at low levels in heart, adrenal gland and retina. Not detected in the platelets. Isoform 3 is expressed only in testis. Isoform 4 is detected in testis, skeletal muscle, lung, and kidney, at low levels in the brain, but not in the heart and adrenal gland.	Tissue enhanced	Evidence at protein level	skeletal muscle: 12.9	cerebral cortex: 3.0	163731	Cataract 37, autosomal dominant (2); Diabetes mellitus, type 1, susceptibility to	0	0		0	0
6564	HGNC:10920	ENSG00000088386	P46059	SLC15A1	0				Group enriched	Evidence at protein level	duodenum: 157.7;gallbladder: 68.0;small intestine: 230.1	skin: 27.9	600544	Bile acid malabsorption, primary; Xeroderma pigmentosum, group G/Cockayne syndrome; Cerebrooculofacioskeletal syndrome 3	0	1
6538	HGNC:11044	ENSG00000132164	P48066	SLC6A11	0			Widespread distribution in the brain.	Tissue enhanced	Evidence at protein level	cerebral cortex: 18.2;skin: 6.7	esophagus: 5.5	607952	Mental retardation, autosomal dominant 23; Atrioventricular septal defect, partial, with heterotaxy syndrome	0	1
93979	HGNC:15722	ENSG00000158525	Q8WXQ8	CPA5	0			Expression is very low or not detectable.	Tissue enriched	Evidence at protein level	testis: 47.1	spleen: 4.2	-		0	0
343	HGNC:642	ENSG00000103375	O94778	AQP8	0			Expressed only in pancreas and colon.	Not detected in skin	Evidence at protein level	colon: 325.1;pancreas: 269.4;rectum: 169.2	smooth muscle: 1.9	603750	Mitochondrial complex III deficiency, nuclear type 5; Breast cancer, susceptibility to; Pancreatic cancer, susceptibility to, 3	0	1
6571	HGNC:10935	ENSG00000165646	Q05940	SLC18A2	0.0454545				Tissue enhanced	Evidence at protein level	cervix, uterine: 43.2	adrenal gland: 19.1	193001	Noonan-like syndrome with loose anagen hair; Cataract 11, multiple types; Cataract 11, syndromic	0	0
9963	HGNC:10974	ENSG00000170482	Q9UHI7	SLC23A1	0.0454545			Highly expressed in adult small intestine, kidney, thymus, ovary, colon, prostate and liver, and in fetal kidney, liver and thymus.	Group enriched	Evidence at protein level	duodenum: 27.5;fallopian tube: 85.7;kidney: 41.7;small intestine: 73.4	liver: 10.7	603790	STING-associated vasculopathy, infantile-onset; Even-plus syndrome	0	0
6519	HGNC:11025	ENSG00000138079	Q07837	SLC3A1	0.0454545			Expressed in the brush border membrane in the kidney (at protein level). Predominantly expressed in the kidney, small intestine and pancreas. Weakly expressed in liver. {ECO:0000269|PubMed:12167606, ECO:0000269|PubMed:7686906, ECO:0000269|PubMed:8486766}.	Not detected in skin	Evidence at protein level	kidney: 649.8	small intestine: 151.9	104614	Cystinuria; Schizophrenia, susceptibility to, 17	0	0
6523	HGNC:11036	ENSG00000100170	P13866	SLC5A1	0.0454545			Expressed mainly in intestine and kidney.	Group enriched	Evidence at protein level	duodenum: 518.9;small intestine: 320.2	gallbladder: 40.3	182380	Glucose/galactose malabsorption; Neurodegeneration with brain iron accumulation 2B; Parkinson disease 14, autosomal recessive	0	0
6524	HGNC:11037	ENSG00000140675	P31639	SLC5A2	0.0454545				Not detected in skin	Evidence at protein level	kidney: 25.3	testis: 2.8	182381	Renal glucosuria; Seizures, benign familial infantile, 2; Convulsions, familial infantile, with paroxysmal choreoathetosis	0	0
6542	HGNC:11060	ENSG00000003989	P52569	SLC7A2	0.0454545			Expressed at high levels in the skeletal muscle, placenta and ovary. Expressed at intermediate levels in the liver and pancreas and at low levels in the kidney and heart. {ECO:0000269|PubMed:8954799}.	Tissue enhanced	Evidence at protein level	parathyroid gland: 373.7	liver: 92.6	601872	Prostate cancer, hereditary; Barrett esophagus/esophageal adenocarcinoma	0	0
389015	HGNC:11077	ENSG00000180251	Q6AI14	SLC9A4	0.0454545				Not detected in skin	Evidence at protein level	stomach: 51.1	kidney: 9.5	600531	Hypothyroidism, congenital, due to thyroid dysgenesis or hypoplasia; Immunodeficiency 48	0	1
7166	HGNC:12008	ENSG00000129167	P17752	TPH1	0.0454545			Isoform 2 seems to be less widely expressed than isoform 1.	Group enriched	Evidence at protein level	colon: 9.0;duodenum: 10.5;rectum: 21.3;small intestine: 12.9;stomach: 15.5	prostate: 2.2	191060	Hypoparathyroidism, autosomal dominant; Hypoparathyroidism, autosomal recessive	0	0
59272	HGNC:13557	ENSG00000130234	Q9BYF1	ACE2	0.0454545			Expressed in endothelial cells from small and large arteries, and in arterial smooth muscle cells. Expressed in lung alveolar epithelial cells, enterocytes of the small intestine, Leydig cells and Sertoli cells (at protein level). Expressed in heart, kidney, testis, and gastrointestinal system. {ECO:0000269|PubMed:10924499, ECO:0000269|PubMed:10969042, ECO:0000269|PubMed:12459472, ECO:0000269|Pub…	Not detected in skin	Evidence at protein level	duodenum: 186.1;gallbladder: 100.6;kidney: 93.3;small intestine: 266.6;testis: 92.6	heart muscle: 23.1	300335	Mental retardation, X-linked 21/34; Multiple congenital anomalies-hypotonia-seizures syndrome 2	0	0
763	HGNC:1377	ENSG00000174990	P35218	CA5A	0.0454545				Not detected in skin	Evidence at protein level		liver: 1.4	114761	Hyperammonemia due to carbonic anhydrase VA deficiency; Autoinflammation, antibody deficiency, and immune dysregulation syndrome	0	0
115019	HGNC:14469	ENSG00000174502	Q7LBE3	SLC26A9	0.0454545			Predominantly expressed in lung at the luminal side of the bronchiolar and alveolar epithelium of lung. To a lower extent, also expressed in pancreas and prostate. {ECO:0000269|PubMed:11834742}.	Tissue enhanced	Evidence at protein level	salivary gland: 31.7;stomach: 30.4	lung: 11.4	608481	Myasthenic syndrome, congenital, 7, presynaptic; Asthma-related traits, susceptibility to, 7	0	0
117247	HGNC:17027	ENSG00000112394	Q8TF71	SLC16A10	0.0454545			Strongly expressed in kidney and skeletal muscle and at lower level in placenta and heart. {ECO:0000269|PubMed:11827462}.	Tissue enhanced	Evidence at protein level	placenta: 38.2	skin: 22.5	607550	{Pulmonary function} (2); ?Candidiasis, familial, 8	0	1
245973	HGNC:18264	ENSG00000143882	Q8NEY4	ATP6V1C2	0.0454545			Kidney and placenta. {ECO:0000269|PubMed:12384298}.	Tissue enhanced	Evidence at protein level	cervix, uterine: 81.6;epididymis: 101.2;skin: 124.0	placenta: 54.5	-		0	1
160728	HGNC:19119	ENSG00000256870	Q8N695	SLC5A8	0.0454545			Expressed in normal thyroid, localized at the apical pole of thyroid cells facing the colloid lumen, but expression profoundly decreased in thyroid carcinomas. Expressed in normal colon but absent in colon aberrant crypt foci and colon cancers. Present in normal kidney cortex, brain, prostate, gastric mucosa and breast tissue but was significantly down-regulated in primary gliomas, gastric cancer…	Not detected in skin	Evidence at protein level	cervix, uterine: 16.2;thyroid gland: 14.8	kidney: 3.5	608044	Histidinemia; Haddad syndrome	0	0
1357	HGNC:2296	ENSG00000091704	P15085	CPA1	0.0454545				Tissue enriched	Evidence at protein level	pancreas: 48833.8	ovary: 133.3	114850	Spinocerebellar ataxia 32 (2); Diabetes mellitus, type 2; Diabetes mellitus, ketosis-prone, susceptibility to	0	0
151531	HGNC:23061	ENSG00000007001	O95045	UPP2	0.0454545			Predominantly expressed in kidney. {ECO:0000269|PubMed:12849978}.	Not detected in skin	Evidence at protein level	kidney: 51.8;liver: 14.4	cerebral cortex: 2.4	617340	Synesthesia (2); Myasthenic syndrome, congenital, 1B, fast-channel; Multiple pterygium syndrome, lethal type	0	0		0	0
284111	HGNC:23089	ENSG00000141485	Q86YT5	SLC13A5	0.0454545			Expressed most predominantly in the liver, with moderate expression detectable in the brain and testis. {ECO:0000269|PubMed:12445824}.	Not detected in skin	Evidence at protein level	liver: 118.1	salivary gland: 12.8	608305	Epileptic encephalopathy, early infantile, 25; Myasthenic syndrome, congenital, 4B, fast-channel; Myasthenic syndrome, congenital, 4C, associated with acetylcholine receptor deficiency	0	0
1558	HGNC:2622	ENSG00000138115	P10632	CYP2C8	0.0454545				Not detected in skin	Evidence at protein level	liver: 1121.7	gallbladder: 7.3	601129	Rhabdomyolysis, cerivastatin-induced (3); Retinitis pigmentosa 65	0	0
1581	HGNC:2651	ENSG00000167910	P22680	CYP7A1	0.0454545			Detected in liver. {ECO:0000269|PubMed:15796896}.	Not detected in skin	Evidence at protein level	liver: 26.0	duodenum: 0.4	118455	Cerebellar ataxia and mental retardation with or without quadrupedal locomotion 3; Piebaldism	0	0
126410	HGNC:26820	ENSG00000171954	Q6NT55	CYP4F22	0.0454545				Tissue enhanced	Evidence at protein level	esophagus: 14.1;skin: 34.3	seminal vesicle: 9.0	611495	Ichthyosis, congenital, autosomal recessive 5; Hereditary persistence of fetal hemoglobin; Dyserythropoietic anemia, congenital, type IV	0	1
1621	HGNC:2689	ENSG00000123454	P09172	DBH	0.0454545				Not detected in skin	Evidence at protein level	adrenal gland: 358.5	epididymis: 30.6	609312	Dopamine-beta-hydroxylase activity levels, plasma (3); Dopamine beta-hydroxylase deficiency	0	0
2168	HGNC:3555	ENSG00000163586	P07148	FABP1	0.0454545		123492		Not detected in skin	Evidence at protein level	colon: 4641.2;duodenum: 4243.6;liver: 5656.0;rectum: 3161.5;small intestine: 4603.3	kidney: 599.7	134650	Mitochondrial DNA depletion syndrome 9 (encephalomyopathic type with methylmalonic aciduria); ?Neuronopathy, distal hereditary motor, type VB	0	0
229	HGNC:417	ENSG00000136872	P05062	ALDOB	0.0454545		3.14196e+07		Not detected in skin	Evidence at protein level	duodenum: 3808.7;kidney: 6531.8;liver: 5081.5;small intestine: 5731.3	gallbladder: 232.6	612724	Fructose intolerance; Nicotine dependence, protection against	0	1		0	0
2651	HGNC:4204	ENSG00000111846	Q8N0V5	GCNT2	0.0454545			Isoform B is expressed in lens epithelium cells. Isoform C is expressed in reticulocytes. {ECO:0000269|PubMed:12424189, ECO:0000269|PubMed:12468428}.	Tissue enhanced	Evidence at protein level	prostate: 49.8	breast: 14.2	600429	Blood group, Ii; Cataract 13 with adult i phenotype; Adult i phenotype without cataract	0	0
246	HGNC:433	ENSG00000161905	P16050	ALOX15	0.0454545			Detected in monocytes and eosinophils (at protein level). Expressed in airway epithelial cells. {ECO:0000269|PubMed:21831839, ECO:0000269|PubMed:9414270}.	Tissue enhanced	Evidence at protein level	fallopian tube: 19.3;lung: 9.9	breast: 4.6	152392	Alpha-2-plasmin inhibitor deficiency; Nonarteritic anterior ischemic optic neuropathy, susceptibility to; Bernard-Soulier syndrome, type A2 (dominant); von Willebrand disease, platelet-type	0	0		0	0
270	HGNC:468	ENSG00000116748	P23109	AMPD1	0.0454545				Not detected in skin	Evidence at protein level	skeletal muscle: 208.6	duodenum: 18.6	102770	Myopathy due to myoadenylate deaminase deficiency; Marshall syndrome; Lumbar disc herniation, susceptibility to; Fibrochondrogenesis 1	0	0		0	0
2984	HGNC:4688	ENSG00000070019	P25092	GUCY2C	0.0454545				Group enriched	Evidence at protein level	colon: 38.4;duodenum: 70.6;rectum: 48.1;small intestine: 74.7	appendix: 4.5	601330	Diarrhea 6; Meconium ileus	0	0
277	HGNC:475	ENSG00000174876		AMY1B	0.0454545				Not detected in skin	Evidence at protein level	salivary gland: 1847.5	cervix: 125.1	104701	Glycogen storage disease IIIa; Glycogen storage disease IIIb	0	0
3034	HGNC:4806	ENSG00000084110	P42357	HAL	0.0454545				Group enriched	Evidence at protein level	liver: 51.0;skin: 72.6	bone marrow: 7.4	609457	Histidinemia; Haddad syndrome	0	1
3067	HGNC:4855	ENSG00000140287	P19113	HDC	0.0454545				Not detected in skin	Evidence at protein level	epididymis: 52.1	gallbladder: 17.4	142704	Gilles de la Tourette syndrome, susceptibility to; ?Amyloidosis, familial visceral	0	1		36387.7	0
3158	HGNC:5008	ENSG00000134240	P54868	HMGCS2	0.0454545			Expression in liver is 200-fold higher than in any other tissue. Low expression in colon, kidney, testis, and pancreas. Very low expression in heart and skeletal muscle. Not detected in brain. The relative expression of isoform 3 (at mRNA level) is highest in heart (70%) and skeletal muscle (60%). {ECO:0000269|PubMed:16940161, ECO:0000269|PubMed:21952825, ECO:0000269|PubMed:7893153}.	Tissue enhanced	Evidence at protein level	liver: 1268.1	colon: 368.8	600234	HMG-CoA synthase-2 deficiency; Neural tube defects, susceptibility to	0	0		0	0
9957	HGNC:5194	ENSG00000002587	O14792	HS3ST1	0.0454545			Highly expressed in the brain and kidney and weakly expressed in the heart, lung and placenta. {ECO:0000269|PubMed:9988767}.	Not detected in skin	Evidence at protein level	gallbladder: 14.0;ovary: 23.1	urinary bladder: 5.8	603244	{Intelligence QTL1} (2); Hypouricemia, renal, 2	0	0
9951	HGNC:5200	ENSG00000182601	Q9Y661	HS3ST4	0.0454545			Brain-specific. {ECO:0000269|PubMed:9988767}.	Not detected in skin	Evidence at transcript level	cerebral cortex: 18.7	breast: 2.7	604059	Amyotrophic lateral sclerosis 6, with or without frontotemporal dementia; Tremor, hereditary essential, 4	0	0
3293	HGNC:5212	ENSG00000130948	P37058	HSD17B3	0.0454545			Testis.	Tissue enriched	Evidence at protein level	testis: 74.6	thyroid gland: 4.8	605573	Pseudohermaphroditism, male, with gynecomastia; Thyroid cancer, nonmedullary, 4	0	0
3284	HGNC:5218	ENSG00000203859	P26439	HSD3B2	0.0454545			Expressed in adrenal gland, testis and ovary.	Not detected in skin	Evidence at protein level	adrenal gland: 2394.6	testis: 5.4	613890	Adrenal hyperplasia, congenital, due to 3-beta-hydroxysteroid dehydrogenase 2 deficiency; Hyperinsulinemic hypoglycemia, familial, 7; Monocarboxylate transporter 1 deficiency	0	0
3938	HGNC:6530	ENSG00000115850	P09848	LCT	0.0454545			Intestine.	Not detected in skin	Evidence at protein level	duodenum: 229.4;small intestine: 146.2	lymph node: 0.2	603202	Lactase deficiency, congenital; Trichothiodystrophy 2, photosensitive	0	0
5145	HGNC:8785	ENSG00000132915	P16499	PDE6A	0.0454545				Not detected in skin	Evidence at protein level	epididymis: 20.2	testis: 2.4	180071	Retinitis pigmentosa 43; Even-plus syndrome	0	0
8395	HGNC:8995	ENSG00000107242	O14986	PIP5K1B	0.0454545			Detected in heart, pancreas, brain, kidney, skeletal muscle and lung. {ECO:0000269|PubMed:8955136}.	Not detected in skin	Evidence at protein level		testis: 49.8	602745	Friedreich ataxia; Friedreich ataxia with retained reflexes	0	0		0	0
5319	HGNC:9030	ENSG00000170890	P04054	PLA2G1B	0.0454545				Tissue enriched	Evidence at protein level	pancreas: 23848.8	ovary: 97.3	172410	Darier disease; Acrokeratosis verruciformis	0	0		0	0
570	HGNC:932	ENSG00000136881	Q14032	BAAT	0.0454545			Expressed in liver, gallbladder mucosa and pancreas. {ECO:0000269|PubMed:12810727, ECO:0000269|PubMed:2037576}.	Not detected in skin	Evidence at protein level	liver: 340.0	gallbladder: 21.2	602938	Hypercholanemia, familial; Nicotine dependence, protection against	0	0	0
635	HGNC:1047	ENSG00000145692	Q93088	BHMT	0.0909091		7.14028e+06	Found exclusively in liver and kidney. {ECO:0000269|PubMed:9281325}.	Not detected in skin	Evidence at protein level	kidney: 783.3;liver: 562.6	urinary bladder: 3.1	602888	Band-like calcification with simplified gyration and polymicrogyria; SHORT syndrome; Immunodeficiency 36	0	1		85183.4	0
6565	HGNC:10921	ENSG00000163406	Q16348	SLC15A2	0.0909091				Tissue enhanced	Evidence at protein level	cervix, uterine: 77.7;prostate: 66.0	epididymis: 47.2	602339	Dowling-Degos disease 4; ?Muscular dystrophy, limb-girdle, type 2Z	0	0
11309	HGNC:10962	ENSG00000137491	O94956	SLCO2B1	0.0909091			Isoform 1 has it's highest expression in brain, it is the major form expressed in duodenum, kidney, placenta, and skeletal muscle. Isoform 3 predominates in liver. {ECO:0000269|PubMed:23531488}.	Expressed in all	Evidence at protein level		liver: 123.0	604988	Acromegaloid features, overgrowth, cleft palate, and hernia (2); Mitochondrial complex I deficiency	0	0
123041	HGNC:10978	ENSG00000140090	Q8NFF2	SLC24A4	0.0909091			Expressed abundantly in all regions of the brain, aorta, lung and thymus. Expressed at lower levels in the stomach and intestine.	Not detected in skin	Evidence at protein level	cerebral cortex: 7.1	spleen: 2.7	609840	Skin/hair/eye pigmentation 6, blond/brown hair;	0	0
11001	HGNC:10996	ENSG00000140284	O14975	SLC27A2	0.0909091		1.86114e+07	Expressed in liver, kidney, placenta and pancreas. {ECO:0000269|PubMed:10198260}.	Group enriched	Evidence at protein level	epididymis: 79.2;kidney: 160.9;liver: 145.2	placenta: 24.5	603247	Lethal congenital contracture syndrome 11; Language delay and ADHD/cognitive impairment with or without cardiac arrhythmia	0	1
6528	HGNC:11040	ENSG00000105641	Q92911	SLC5A5	0.0909091			Expression is primarily in thyroid tissue, but also to a lower extent in mammary gland and ovary. Expression is reduced in tumors. {ECO:0000269|PubMed:8806637, ECO:0000269|PubMed:9329364}.	Not detected in skin	Evidence at protein level	salivary gland: 28.5;stomach: 56.7;thyroid gland: 20.6	cervix: 8.3	601843	Thyroid dyshormonogenesis 1; ?Myofibromatosis, infantile 2; Lateral meningocele syndrome	0	0
7368	HGNC:12555	ENSG00000174607	Q16880	UGT8	0.0909091				Tissue enhanced	Evidence at protein level	cerebral cortex: 101.6	kidney: 29.8	601291	Cole-Carpenter syndrome 2; Cardiac arrhythmia, ankyrin-B-related	0	0
267020	HGNC:13213	ENSG00000249222	Q7Z4Y8	ATP5L2	0.0909091				Mixed	Evidence at protein level		epididymis: 1.1	-		1	1
762	HGNC:1375	ENSG00000167434	P22748	CA4	0.0909091			Expressed in the endothelium of the choriocapillaris in eyes (at protein level). Not expressed in the retinal epithelium at detectable levels. {ECO:0000269|PubMed:15563508}.	Not detected in skin	Evidence at protein level	colon: 258.2;rectum: 183.7	adipose tissue: 88.6	114760	Retinitis pigmentosa 17; Microvascular complications of diabetes 3; Angiotensin I-converting enzyme, benign serum increase (3); {SARS, progression of} (3); Renal tubular dysgenesis; Stroke, hemorrhagic	0	0		0	0
50700	HGNC:14423	ENSG00000080511	Q9NYR8	RDH8	0.0909091			Detected in photoreceptor outer segments in the retina (at protein level). {ECO:0000269|PubMed:10753906}.	Not detected in skin	Evidence at transcript level	kidney: 1.9;testis: 1.9	appendix: 0.1	608575	{Psoriasis susceptibility 6} (2); Hypocalcemia, autosomal dominant 2	0	0		0	0
89872	HGNC:16029	ENSG00000143595	Q96PS8	AQP10	0.0909091			Expressed exclusively in duodenum and jejunum. Highest expression in absorptive epithelial cells at the tips of villi in the jejunum.	Not detected in skin	Evidence at protein level	duodenum: 70.3;small intestine: 50.1	fallopian tube: 7.1	-		0	0
55867	HGNC:18120	ENSG00000168065	Q9NSA0	SLC22A11	0.0909091			Detected in placenta and kidney. {ECO:0000269|PubMed:10660625}.	Not detected in skin	Evidence at protein level	epididymis: 10.0;kidney: 25.9;placenta: 44.5	seminal vesicle: 0.2	607097	Retinitis pigmentosa 7, digenic; Carcinoid tumor of lung (3); Parathyroid adenoma, somatic (3); Lipoma, somatic (3); Angiofibroma, somatic (3); Adrenal adenoma, somatic (3)	0	0
374569	HGNC:20123	ENSG00000166183	Q86U10	ASPG	0.0909091				Tissue enhanced	Evidence at protein level	liver: 29.4	heart muscle: 18.8	-		0	0
142680	HGNC:20305	ENSG00000198569	Q8N130	SLC34A3	0.0909091				Not detected in skin	Evidence at protein level	kidney: 11.8;small intestine: 9.2	testis: 0.7	609826	Hypophosphatemic rickets with hypercalciuria; Spinocerebellar ataxia, autosomal recessive 1	0	0
1339	HGNC:2279	ENSG00000156885	Q02221	COX6A2	0.0909091			Expressed specifically in heart and muscle. {ECO:0000269|PubMed:1327966}.	Not detected in skin	Evidence at protein level	heart muscle: 681.3;skeletal muscle: 1847.0	esophagus: 55.1	-		1	1		0	0
1555	HGNC:2615	ENSG00000197408	P20813	CYP2B6	0.0909091			Expressed in liver, lung and heart right ventricle. {ECO:0000269|PubMed:10768437}.	Not detected in skin	Evidence at protein level	liver: 282.7	kidney: 15.6	123930	Efavirenz, poor metabolism of; Efavirenz central nervous system toxicity, susceptibility to	0	0		0	0
54716	HGNC:30927	ENSG00000163817	Q9NP91	SLC6A20	0.0909091			Kidney and small intestine. Expressed in the S3 segment of the proximal tubule. {ECO:0000269|PubMed:19033659, ECO:0000269|PubMed:9932288}.	Not detected in skin	Evidence at protein level	duodenum: 25.1;small intestine: 19.7	gallbladder: 10.9	605616	Hyperglycinuria; Iminoglycinuria, digenic	0	0
189	HGNC:341	ENSG00000172482	P21549	AGXT	0.0909091			Liver.	Not detected in skin	Evidence at protein level	liver: 611.6	kidney: 10.3	604285	Hyperoxaluria, primary, type 1; {Coronary artery disease, susceptibility to} (3)	0	0		0	0
5243	HGNC:40	ENSG00000085563	P08183	ABCB1	0.0909091			Expressed in liver, kidney, small intestine and brain.	Tissue enhanced	Evidence at protein level	adrenal gland: 138.6;small intestine: 83.9	kidney: 37.0	171050	Colchicine resistance; Inflammatory bowel disease 13	0	0
2572	HGNC:4093	ENSG00000136750	Q05329	GAD2	0.0909091				Not detected in skin	Evidence at protein level	cerebral cortex: 23.0	pancreas: 1.3	138275	Brugada syndrome 4; Pancreatic agenesis 2	0	0		0	0
3101	HGNC:4925	ENSG00000160883	P52790	HK3	0.0909091				Not detected in skin	Evidence at protein level	bone marrow: 88.0	spleen: 28.4	142570	{Cancer progression/metastasis} (3); Frontotemporal dementia and/or amyotrophic lateral sclerosis 3; Neurodegeneration with ataxia, dystonia, and gaze palsy, childhood-onset; Myopathy, distal, with rimmed vacuoles	0	0		0	0
225	HGNC:66	ENSG00000173208	Q9UBJ2	ABCD2	0.0909091			Predominantly expressed in brain and heart.	Not detected in skin	Evidence at protein level	adipose tissue: 16.7	cervix: 8.4	601081	Diamond-Blackfan anemia 10; Meconium ileus	0	0
4023	HGNC:6677	ENSG00000175445	P06858	LPL	0.0909091				Tissue enhanced	Evidence at protein level	adipose tissue: 974.6	parathyroid gland: 224.5	609708	Lipoprotein lipase deficiency; Combined hyperlipidemia, familial; High density lipoprotein cholesterol level QTL 11 (3)	0	0		0	0
33	HGNC:88	ENSG00000115361	P28330	ACADL	0.0909091				Tissue enhanced	Evidence at protein level	thyroid gland: 31.9	prostate: 25.1	609576	Leukemia/lymphoma, T-cell (2); Plasma fibronectin deficiency	1	1		0	0
83733	HGNC:10988	ENSG00000182902	Q9H1K4	SLC25A18	0.136364				Not detected in skin	Evidence at protein level	cerebral cortex: 74.7;liver: 25.2	adipose tissue: 14.0	609303	Hyperprolinemia, type I; Schizophrenia, susceptibility to, 4	0	0
6539	HGNC:11045	ENSG00000111181	P48065	SLC6A12	0.136364			Liver, heart, skeletal muscle, placenta, and a widespread distribution in the brain.	Not detected in skin	Evidence at protein level	kidney: 29.4;liver: 43.6	cerebral cortex: 14.8	603080	Pseudohypoaldosteronism, type I; Bronchiectasis with or without elevated sweat chloride 2	0	1
7306	HGNC:12450	ENSG00000107165	P17643	TYRP1	0.136364			Pigment cells.	Group enriched	Evidence at protein level	heart muscle: 35.6;skin: 169.5	kidney: 16.9	115501	Albinism, oculocutaneous, type III; Skin/hair/eye pigmentation, variation in, 11 (Melanesian blond hair)	0	1
89874	HGNC:14411	ENSG00000183032	Q9BQT8	SLC25A21	0.136364			Ubiquitous. {ECO:0000269|PubMed:11083877}.	Not detected in skin	Evidence at protein level		testis: 7.6	607571	Lysinuric protein intolerance; Retinal degeneration, autosomal recessive, clumped pigment type (3)	0	0
55350	HGNC:16431	ENSG00000093134	Q9NY84	VNN3	0.136364			Widely expressed with higher expression in liver and blood. Expressed in differentiated keratinocytes in epidermis and in epithelial cells in dermis. Overexpressed in lesional psoriatic skin. {ECO:0000269|PubMed:11491533, ECO:0000269|PubMed:19322213}.	Not detected in skin	Evidence at protein level	bone marrow: 35.4;liver: 15.2	spleen: 9.6	606592	High density lipoprotein cholesterol level QTL 8 (3); Cardiomyopathy, dilated, 1J	0	1
23563	HGNC:1973	ENSG00000135702	Q9GZS9	CHST5	0.136364			Predominantly expressed in small and large intestines and colon. Weakly expressed in lymphocytes. Not expressed in other tissues. Down-regulated in colonic adenocarcinomas. {ECO:0000269|PubMed:10491328, ECO:0000269|PubMed:11017086, ECO:0000269|PubMed:11352640, ECO:0000269|PubMed:12107080, ECO:0000269|PubMed:12626414}.	Not detected in skin	Evidence at protein level	colon: 46.8;duodenum: 88.4;rectum: 60.8;small intestine: 85.3	stomach: 4.9	604817	Myeloid leukemia, acute, M4/M4Eo subtype, somatic; {Leanness, inherited} (3)	0	0
55808	HGNC:23614	ENSG00000070526	Q9NSC7	ST6GALNAC1	0.136364				Tissue enhanced	Evidence at protein level	colon: 166.2;rectum: 239.7	cervix: 90.8	610138	Nephrolithiasis/osteoporosis, hypophosphatemic, 2; Ovarian carcinoma (1); Amyotrophy, hereditary neuralgic	0	0
377841	HGNC:24860	ENSG00000188833	Q5MY95	ENTPD8	0.136364				Not detected in skin	Evidence at protein level	colon: 22.2;duodenum: 29.5;small intestine: 32.1	rectum: 12.7	616748	Dystonia-1, torsion; {Dystonia-1, modifier of} (3)	0	0
1577	HGNC:2638	ENSG00000106258	P20815	CYP3A5	0.136364				Tissue enhanced	Evidence at protein level	duodenum: 117.9;liver: 93.1;small intestine: 191.3	stomach: 79.3	605325	Hypertension, salt-sensitive essential, susceptibility to; Osteogenesis imperfecta, type IV; Osteogenesis imperfecta, type III; Osteogenesis imperfecta, type II; Osteoporosis, postmenopausal; Ehlers-Danlos syndrome, cardiac valvular form	0	0		0	0
1610	HGNC:2671	ENSG00000110887	P14920	DAO	0.136364				Not detected in skin	Evidence at protein level	kidney: 89.2;liver: 73.8	rectum: 2.2	124050	Schizophrenia; Amyotrophic lateral sclerosis, susceptibility to, 13; Parkinson disease, late-onset, susceptibility to	0	0		0	0
1608	HGNC:2853	ENSG00000058866	P49619	DGKG	0.136364			Predominantly expressed in retina and in a much lesser extent in the brain. Other tissues contain extremely low levels of DGK-gamma.	Not detected in skin	Evidence at protein level	cerebral cortex: 21.3	placenta: 11.1	601854	Ectrodactyly, ectodermal dysplasia, and cleft lip/palate syndrome 3; Split-hand/foot malformation 4; Hay-Wells syndrome; ADULT syndrome; Limb-mammary syndrome; Rapp-Hodgkin syndrome; Orofacial cleft 8	0	1		0	0.0379099
2326	HGNC:3769	ENSG00000010932	Q01740	FMO1	0.136364			Expressed mainly in fetal liver, adult kidney and, to a lesser extent, the intestine.	Tissue enriched	Evidence at protein level	kidney: 218.3	small intestine: 25.7	136130	Autoimmune interstitial lung, joint, and kidney disease; Lung cancer, susceptibility to	0	0
2523	HGNC:4012	ENSG00000174951	P19526	FUT1	0.136364				Mixed	Evidence at transcript level		stomach: 7.1	211100	Bombay phenotype; Muscular dystrophy-dystroglycanopathy (congenital with or without mental retardation), type B, 5; Muscular dystrophy-dystroglycanopathy (limb-girdle), type C, 5	0	0
26290	HGNC:4130	ENSG00000130035	Q9NY28	GALNT8	0.136364			Widely expressed. Expressed in heart, skeletal muscle, kidney, liver, small intestine and placenta. Weakly expressed in colon, thymus, spleen, lung and leukocyte. {ECO:0000269|PubMed:10767557}.	Not detected in skin	Evidence at protein level	cerebral cortex: 19.5;colon: 18.0;duodenum: 8.4;rectum: 41.3;small intestine: 19.3;testis: 26.3	appendix: 3.3	606250	Hypophosphatemic rickets, autosomal dominant; Osteomalacia, tumor-induced (1); Tumoral calcinosis, hyperphosphatemic, familial; 176257 Atrial fibrillation, familial, 7; Night blindness, congenital stationary, type 1H	0	0
2628	HGNC:4175	ENSG00000171766	P50440	GATM	0.136364			Expressed in brain, heart, kidney, liver, lung, salivary gland and skeletal muscle tissue, with the highest expression in kidney. Biallelically expressed in placenta and fetal tissues. {ECO:0000269|PubMed:16125225, ECO:0000269|PubMed:16614068, ECO:0000269|PubMed:16820567}.	Group enriched	Evidence at protein level	kidney: 1889.7;liver: 1289.2;pancreas: 573.5	ovary: 194.5	602360	Cerebral creatine deficiency syndrome 3; Marfan lipodystrophy syndrome; Ectopia lentis, familial; MASS syndrome; Weill-Marchesani syndrome 2, dominant; Aortic aneurysm, ascending, and dissection (3); Stiff skin syndrome; Acromicric dysplasia; Geleophysic dysplasia 2	1	1		0	0
9615	HGNC:4212	ENSG00000119125	Q9Y2T3	GDA	0.136364				Tissue enhanced	Evidence at protein level	cerebral cortex: 102.6;duodenum: 97.8;small intestine: 106.3	kidney: 43.2	139260	?Bleeding disorder, platelet-type, 19; Capillary malformations, congenital, 1, somatic, mosaic	0	1		28957.2	0
2998	HGNC:4707	ENSG00000111713	P54840	GYS2	0.136364				Not detected in skin	Evidence at protein level	liver: 91.7	adipose tissue: 3.9	138571	Glycogen storage disease 0, liver; Neuropathy, hereditary sensory and autonomic, type II	0	0
112267859	HGNC:640	ENSG00000165269	O14520	AQP7	0.136364				Tissue enhanced	Evidence at protein level	adipose tissue: 315.4	parathyroid gland: 65.5	602974	Glycerol quantitative trait locus; Arthrogryposis, distal, type 2B; Nemaline myopathy 4, autosomal dominant; CAP myopathy 2	0	1
0	HGNC:7681	ENSG00000272916	P52849	NDST2	0.136364								603268	Hypermethioninemia, persistent, autosomal dominant, due to methionine adenosyltransferase I/III deficiency; Methionine adenosyltransferase deficiency, autosomal recessive	0	0
9468	HGNC:8755	ENSG00000102230	Q9Y5K3	PCYT1B	0.136364			Highly expressed in testis, placenta, brain, ovary and fetus.	Not detected in skin	Evidence at protein level	cerebral cortex: 22.0;testis: 17.4	smooth muscle: 4.7	300948	IFAP syndrome with or without BRESHECK syndrome; Keratosis follicularis spinulosa decalvans, X-linked; ?Olmsted syndrome, X-linked	0	0		0	0
100137049	HGNC:9036	ENSG00000243708	P0C869	PLA2G4B	0.136364			Widely expressed. Expressed at higher level in brain, heart, liver, cerebellum and pancreas. Isoform 3 is widely expressed. {ECO:0000269|PubMed:10085124, ECO:0000269|PubMed:10358058, ECO:0000269|PubMed:16617059}.	Not detected	Evidence at protein level		bone marrow: 0.7	606088	Temtamy preaxial brachydactyly syndrome; Acrocallosal syndrome; Joubert syndrome 12; ?Al-Gazali-Bakalinova syndrome	0	0
6559	HGNC:10912	ENSG00000070915	P55017	SLC12A3	0.181818			Predominantly expressed in kidney (PubMed:8812482). Not detected in normal aorta, but abundantly expressed in fatty streaks and advanced atherosclerotic lesions (at protein level) (PubMed:26099046). {ECO:0000269|PubMed:26099046, ECO:0000269|PubMed:8812482}.	Not detected in skin	Evidence at protein level	kidney: 109.3	lymph node: 1.0	600968	Gitelman syndrome; Polymicrogyria, bilateral perisylvian	0	0
6818	HGNC:11455	ENSG00000261052	P0DMM9	SULT1A3	0.181818			Liver, colon, kidney, lung, brain, spleen, small intestine, placenta and leukocyte.	Expressed in all	Evidence at protein level		duodenum: 109.2	600641	Renal glucosuria; Seizures, benign familial infantile, 2; Convulsions, familial infantile, with paroxysmal choreoathetosis	0	0
129807	HGNC:21328	ENSG00000204099	Q8WWR8	NEU4	0.181818			Ubiquitous with higher expression in heart, skeletal muscle, liver and placenta. {ECO:0000269|PubMed:14962670}.	Not detected in skin	Evidence at protein level	bone marrow: 2.4;cerebral cortex: 6.4;colon: 8.5;duodenum: 5.7;liver: 4.1;rectum: 3.9;small intestine: 5.4	gallbladder: 0.8	608527	Leigh syndrome; Retinitis pigmentosa 47	0	0		0	0
1551	HGNC:2640	ENSG00000160870	P24462	CYP3A7	0.181818				Not detected in skin	Evidence at protein level	liver: 143.0	kidney: 9.8	605340	Hypertension, salt-sensitive essential, susceptibility to; Osteogenesis imperfecta, type IV; Osteogenesis imperfecta, type III; Osteogenesis imperfecta, type II; Osteoporosis, postmenopausal; Ehlers-Danlos syndrome, cardiac valvular form	0	0		0	0
6718	HGNC:388	ENSG00000122787	P51857	AKR1D1	0.181818		1.19377e+07	Highly expressed in liver. Expressed in testis and weakly in colon. {ECO:0000269|PubMed:11342103}.	Not detected in skin	Evidence at protein level	liver: 229.0	breast: 7.1	604741	Bile acid synthesis defect, congenital, 2; Diabetes mellitus, type 2; Diabetes mellitus, ketosis-prone, susceptibility to	0	0		0	0
2525	HGNC:4014	ENSG00000171124	P21217	FUT3	0.181818			Highly expressed in stomach, colon, small intestine, lung and kidney and to a lesser extent in salivary gland, bladder, uterus and liver.	Tissue enhanced	Evidence at protein level	colon: 69.4;esophagus: 83.4;small intestine: 64.4	rectum: 50.3	111100	Blood group, Lewis (3); Neutropenia, severe congenital 1, autosomal dominant	0	0
438	HGNC:750	ENSG00000196433	P46597	ASMT	0.181818			Expressed in the pineal gland (at protein level). In the retina, very low expression is found at the mRNA level (PubMed:7989373), and not at the protein level (PubMed:8574683). {ECO:0000269|PubMed:22775292, ECO:0000269|PubMed:7989373, ECO:0000269|PubMed:8574683}.	Not detected in skin	Evidence at protein level	epididymis: 2.2	adrenal gland: 0.8	300015	Microcephaly and chorioretinopathy, autosomal recessive, 1; Methemoglobinemia, type II; 402500 Mental retardation, X-linked, syndromic, Martin-Probst type (2); ?Waisman syndrome	0	0		0	0
26	HGNC:80	ENSG00000002726	P19801	AOC1	0.181818			Placenta and kidney.	Tissue enhanced	Evidence at protein level	placenta: 711.7;small intestine: 257.2	duodenum: 190.7	104610	Beta-glycopyranoside tasting (3); Alcohol dependence, susceptibility to	0	0
495	HGNC:819	ENSG00000105675	P20648	ATP4A	0.181818			Found in gastric mucosa.	Not detected in skin	Evidence at protein level	stomach: 537.7	pancreas: 2.1	137216	Uric acid concentration, serum, QTL5 (2); Alternating hemiplegia of childhood 2; CAPOS syndrome	0	0		0	0
5152	HGNC:8795	ENSG00000160191	O76083	PDE9A	0.181818			Expressed in all tissues examined (testis, brain, small intestine, skeletal muscle, heart, lung, thymus, spleen, placenta, kidney, liver, pancreas, ovary and prostate) except blood (PubMed:9624146). Highest levels in brain, heart, kidney, spleen, prostate and colon. Isoform PDE9A12 is found in prostate (PubMed:12565835). In brain, present in the cortex, cerebellum, and subiculum (at protein level…	Tissue enhanced	Evidence at protein level	prostate: 57.3	spleen: 25.9	602973	Microcephalic osteodysplastic primordial dwarfism, type II; Ullrich congenital muscular dystrophy 1; ?Myosclerosis, congenital	0	1		14063.4	0
6517	HGNC:11009	ENSG00000181856	P14672	SLC2A4	0.227273			Skeletal and cardiac muscles; brown and white fat.	Not detected in skin	Evidence at protein level	heart muscle: 30.1;skeletal muscle: 45.0	adipose tissue: 21.9	138190	Sedoheptulokinase deficiency; Palmoplantar carcinoma, multiple self-healing	0	0
56301	HGNC:11058	ENSG00000130876	Q9NS82	SLC7A10	0.227273			Expressed in brain, heart, kidney, liver, lung, pancreas, placenta, and skeletal muscle. {ECO:0000269|PubMed:10863037}.	Not detected in skin	Evidence at transcript level	adipose tissue: 31.5;cerebral cortex: 6.6	breast: 0.8	607959	Bradyopsia; Charcot-Marie-Tooth disease, type 4F	0	0
8875	HGNC:12706	ENSG00000112303	O95498	VNN2	0.227273		4.07358e+06	Widely expressed with higher expression in spleen and blood. {ECO:0000269|PubMed:19322213}.	Not detected in skin	Evidence at protein level	spleen: 77.9	lymph node: 45.5	603571	High density lipoprotein cholesterol level QTL 8 (3); Cardiomyopathy, dilated, 1J	0	1		0	0
10249	HGNC:13734	ENSG00000149124	Q6IB77	GLYAT	0.227273			Predominantly expressed in liver (at protein level) and kidney. Down-regulated in hepatocellular carcinoma and other liver cancers. {ECO:0000269|PubMed:22475485}.	Not detected in skin	Evidence at protein level	kidney: 579.6;liver: 353.8	adipose tissue: 47.4	607424	Poikiloderma, hereditary fibrosing, with tendon contractures, myopathy, and pulmonary fibrosis; Gracile bone dysplasia	0	0
23305	HGNC:16496	ENSG00000164398	Q9UKU0	ACSL6	0.227273			Expressed predominantly in erythrocyte precursors, in particular in reticulocytes, fetal blood cells derived from fetal liver, hemopoietic stem cells from cord blood, bone marrow and brain. {ECO:0000269|PubMed:10548543}.	Not detected in skin	Evidence at protein level	bone marrow: 18.0;cerebral cortex: 62.1;parathyroid gland: 22.1;seminal vesicle: 28.7;testis: 51.2	adrenal gland: 6.5	604443	Myelodysplastic syndrome (3); Myelogenous leukemia, acute (3)	0	1		0	0
13	HGNC:17	ENSG00000114771	P22760	AADAC	0.227273			Detected in liver (at protein level). Mainly expressed in liver, small intestine, colon, adrenal gland and bladder. {ECO:0000269|PubMed:19339378, ECO:0000269|PubMed:22207054, ECO:0000269|PubMed:22415931}.	Group enriched	Evidence at protein level	adrenal gland: 151.1;duodenum: 187.8;liver: 385.8;small intestine: 220.5	stomach: 43.9	600338	?Urocanase deficiency; Hyperparathyroidism, neonatal; Hypocalcemia, autosomal dominant; Hypocalcemia, autosomal dominant, with Bartter syndrome; Epilepsy idiopathic generalized, susceptibility to, 8; Hypercalciuric hypercalcemia (3); {Calcium, serum level of} (3)	0	0
57094	HGNC:17245	ENSG00000165078	Q8N4T0	CPA6	0.227273			Expressed in the hippocampus, nucleus raphe, and cortex. {ECO:0000269|PubMed:21922598}.	Not detected in skin	Evidence at protein level	prostate: 6.9;rectum: 3.8	colon: 2.4	609562	Epilepsy, familial temporal lobe, 5; Febrile seizures, familial, 11	0	0
55811	HGNC:21285	ENSG00000143199	Q96PN6	ADCY10	0.227273			Detected in airway epithelial cells and testis (at protein level) (PubMed:17591988). Weakly expressed in multiple tissues. Expressed in brain, heart, kidney, liver, lung, pancreas, peripheral blood leukocytes, placenta, skeletal muscle, stomach, thymus, airway epithelial cells, duodenum, jejunum and ileum. Very low level of expression in bone. {ECO:0000269|PubMed:11932268, ECO:0000269|PubMed:1565…	Not detected in skin	Evidence at protein level	testis: 32.9	liver: 3.1	605205	Hypercalciuria, absorptive, susceptibility to; Enlarged vestibular aqueduct, digenic	0	0
115584	HGNC:23091	ENSG00000158865	Q8WWX8	SLC5A11	0.227273			Highest expression in heart, skeletal muscle, kidney, liver and placenta. Weaker expression in brain, colon, spleen, lung and peripheral blood leukocytes. {ECO:0000269|PubMed:12039040}.	Not detected in skin	Evidence at protein level	cerebral cortex: 10.5;duodenum: 6.8;kidney: 6.0;small intestine: 15.5	breast: 1.7	610238	?Joubert syndrome 26; Medullary cystic kidney disease 2; Glomerulocystic kidney disease with hyperuricemia and isosthenuria	0	0
81616	HGNC:24174	ENSG00000130377	Q5FVE4	ACSBG2	0.227273			Testis-specific. {ECO:0000269|PubMed:15685348, ECO:0000269|PubMed:16371355, ECO:0000269|PubMed:16762313}.	Not detected in skin	Evidence at protein level	testis: 291.8	cerebral cortex: 0.4	614363	Alzheimer disease 9, susceptibility to; Paget disease of bone 2, early-onset; Osteopetrosis, autosomal recessive 7	0	0
159963	HGNC:28750	ENSG00000148942	Q1EHB4	SLC5A12	0.227273				Not detected in skin	Evidence at protein level	epididymis: 57.8;kidney: 172.6	small intestine: 34.0	612455	Deafness, autosomal recessive 18B; Muscular dystrophy, limb-girdle, type 2L; Miyoshi muscular dystrophy 3	0	0
1800	HGNC:3002	ENSG00000015413	P16444	DPEP1	0.227273				Not detected in skin	Evidence at protein level	kidney: 262.3;small intestine: 426.5	pancreas: 92.8	179780	Pontocerebellar hypoplasia, type 8; Autoinflammation, antibody deficiency, and immune dysregulation syndrome	0	0
2203	HGNC:3606	ENSG00000165140	P09467	FBP1	0.227273			Expressed in pancreatic islets. {ECO:0000269|PubMed:18375435}.	Tissue enhanced	Evidence at protein level	duodenum: 338.7;liver: 442.9	small intestine: 286.0	611570	Fructose-1,6-bisphosphatase deficiency; Nicotine dependence, protection against	0	0		0	0
3000	HGNC:4689	ENSG00000132518	Q02846	GUCY2D	0.227273			Retina. Localized exclusively in the nuclei and inner segments of the rod and cone photoreceptor cells.	Not detected in skin	Evidence at protein level	testis: 1.4	lymph node: 0.3	600179	Leber congenital amaurosis 1; Cone-rod dystrophy 6	0	0
8942	HGNC:6469	ENSG00000115919	Q16719	KYNU	0.227273			Expressed in all tissues tested (heart, brain placenta, lung, liver, skeletal muscle, kidney and pancreas). Highest levels found in placenta, liver and lung. Expressed in all brain regions. {ECO:0000269|PubMed:8706755, ECO:0000269|PubMed:9180257}.	Mixed	Evidence at protein level		liver: 45.7	605197	?Hydroxykynureninuria; Epilepsy, idiopathic generalized, susceptibility to, 9; Episodic ataxia, type 5	0	1		19302	0.542406
9227	HGNC:6685	ENSG00000121207	O95237	LRAT	0.227273			Hepatic stellate cells and endothelial cells (at protein level). Found at high levels in testis and liver, followed by retinal pigment epithelium, small intestine, prostate, pancreas and colon. Low expression observed in brain. In fetal tissues, expressed in retinal pigment epithelium and liver, and barely in the brain. {ECO:0000269|PubMed:18544127, ECO:0000269|PubMed:9920938}.	Not detected in skin	Evidence at protein level		thyroid gland: 2.3	604863	Retinal dystrophy, early-onset severe; Leber congenital amaurosis 14; Retinitis pigmentosa, juvenile	0	0		0	0
11320	HGNC:7047	ENSG00000071073	Q9UM21	MGAT4A	0.227273			Expressed in pancreas, spleen, thymus, prostate, small intestine, peripheral blood leukocytes and lymph node. Strongly overexpressed in choriocarcinoma cancer cell lines. Down-regulated in pancreatic cancer. {ECO:0000269|PubMed:10024668}.	Mixed	Evidence at protein level		parathyroid gland: 82.4	604623	?Spinocerebellar ataxia, autosomal recessive 22; Ectodermal dysplasia 10B, hypohidrotic/hair/tooth type, autosomal recessive; Hair morphology 1, hair thickness	0	0
5625	HGNC:9453	ENSG00000100033	O43272	PRODH	0.227273			Expressed in lung, skeletal muscle and brain, to a lesser extent in heart and kidney, and weakly in liver, placenta and pancreas.	Tissue enhanced	Evidence at protein level	small intestine: 25.8	duodenum: 5.9	606810	Hyperprolinemia, type I; Schizophrenia, susceptibility to, 4	0	0		0	0
6579	HGNC:10956	ENSG00000084453	P46721	SLCO1A2	0.272727				Not detected in skin	Evidence at protein level	cerebral cortex: 28.8	salivary gland: 6.6	602883	Diarrhea 6; Meconium ileus	0	0
6514	HGNC:11006	ENSG00000163581	P11168	SLC2A2	0.272727			Liver, insulin-producing beta cell, small intestine and kidney.	Not detected in skin	Evidence at protein level	liver: 432.5	duodenum: 67.5	138160	Diabetes mellitus, noninsulin-dependent; Fanconi-Bickel syndrome	0	0
6999	HGNC:11708	ENSG00000151790	P48775	TDO2	0.272727				Not detected in skin	Evidence at protein level	liver: 277.5	appendix: 16.2	191070	Obesity, susceptibility to; Leber congenital amaurosis 14; Retinitis pigmentosa, juvenile	0	1
117283	HGNC:17269	ENSG00000161896	Q96PC2	IP6K3	0.272727			Detected in brain.	Not detected in skin	Evidence at protein level	skeletal muscle: 32.4;thyroid gland: 21.7	heart muscle: 8.2	606993	Diabetes mellitus, noninsulin-dependent, susceptibility to; Leber congenital amaurosis 18; Macular dystrophy, patterned, 1; Retinitis punctata albescens; Choriodal dystrophy, central areolar 2; Macular dystrophy, vitelliform, 3	0	0
245972	HGNC:18266	ENSG00000147614	Q8N8Y2	ATP6V0D2	0.272727			Kidney, osteoclast and lung. {ECO:0000269|PubMed:12384298}.	Tissue enriched	Evidence at protein level	kidney: 59.1	lung: 3.8	-		0	0		0	0
125965	HGNC:24380	ENSG00000160471	Q6YFQ2	COX6B2	0.272727			Testis specific. Weak expression in thymus and heart. Expressed in cancer cell lines. {ECO:0000269|PubMed:12874793, ECO:0000269|PubMed:15905330}.	Tissue enriched	Evidence at protein level	testis: 74.6	rectum: 5.4	-		0	0
1548	HGNC:2610	ENSG00000255974	P11509	CYP2A6	0.272727			Liver. {ECO:0000269|PubMed:1889415, ECO:0000269|PubMed:1944238}.	Not detected in skin	Evidence at protein level	liver: 854.2	breast: 12.2	122720	Coumarin resistance; Nicotine addiction, protection from; Lung cancer, resistance to	0	0
257068	HGNC:26462	ENSG00000240891	Q0VAA5	PLCXD2	0.272727			Widely expressed. {ECO:0000269|PubMed:22732399}.	Not detected in skin	Evidence at protein level		testis: 3.8	617015	C syndrome; Harderoporphyria	0	0
144193	HGNC:28577	ENSG00000139344	Q96NU7	AMDHD1	0.272727				Tissue enhanced	Evidence at protein level	testis: 27.1	liver: 22.4	-		0	1		0	0
3081	HGNC:4892	ENSG00000113924	Q93099	HGD	0.272727			Highest expression in the prostate, small intestine, colon, kidney and liver.	Not detected in skin	Evidence at protein level	kidney: 174.2;liver: 322.8	gallbladder: 87.5	607474	Alkaptonuria; Essential tremor, susceptibility to	0	1		163427	0
9365	HGNC:6344	ENSG00000133116	Q9UEF7	KL	0.272727			Present in cortical renal tubules (at protein level). Soluble peptide is present in serum and cerebrospinal fluid. Expressed in kidney, placenta, small intestine and prostate. Down-regulated in renal cell carcinomas, hepatocellular carcinomas, and in chronic renal failure kidney. {ECO:0000269|PubMed:10631108, ECO:0000269|PubMed:11043382, ECO:0000269|PubMed:11162628, ECO:0000269|PubMed:15135068, E…	Not detected in skin	Evidence at protein level	kidney: 135.6;parathyroid gland: 340.1	placenta: 43.7	604824	{Coronary artery disease, susceptibility to} (3); Tumoral calcinosis, hyperphosphatemic	0	1	1
3948	HGNC:6544	ENSG00000166796	P07864	LDHC	0.272727		7.04395e+06		Not detected in skin	Evidence at protein level	testis: 469.8	thyroid gland: 1.2	150150	Transaldolase deficiency; Spinocerebellar ataxia, autosomal recessive 7	0	0		0	0
5224	HGNC:8889	ENSG00000164708	P15259	PGAM2	0.272727			Expressed in the heart and muscle. Not found in the liver and brain. {ECO:0000269|PubMed:2822696}.	Not detected in skin	Evidence at protein level	heart muscle: 527.3;skeletal muscle: 1459.8	testis: 126.1	612931	Glycogen storage disease X; Pallister-Hall syndrome; Polydactyly, preaxial, type IV; Polydactyly, postaxial, types A1 and B; Hypothalamic hamartomas, somatic	0	1		88530.4	0
221823	HGNC:9463	ENSG00000229937	P21108	PRPS1L1	0.272727			Testis.	Not detected in skin	Evidence at transcript level	testis: 55.0	adipose tissue: 0.0	611566	Muscular dystrophy-dystroglycanopathy (congenital with brain and eye anomalies), type A, 7; Muscular dystrophy-dystroglycanopathy (limb-girdle), type C, 7	0	0		0	0
593	HGNC:986	ENSG00000248098	P12694	BCKDHA	0.272727				Expressed in all	Evidence at protein level		thyroid gland: 56.6	608348	Maple syrup urine disease, type Ia; Hypoinsulinemic hypoglycemia with hemihypertrophy	0	1		87080.1	4.65406
25769	HGNC:10976	ENSG00000155886	Q9UI40	SLC24A2	0.318182		1.30095e+07		Not detected in skin	Evidence at protein level	cerebral cortex: 51.8	adrenal gland: 7.9	609838	Interferon, alpha, deficiency (1); Manitoba oculotrichoanal syndrome; Trigonocephaly 2	0	0
6531	HGNC:11049	ENSG00000142319	Q01959	SLC6A3	0.318182			Highly expressed in substantia nigra. {ECO:0000269|PubMed:7637582}.	Not detected	Evidence at protein level		thyroid gland: 0.3	126455	Nicotine dependence, protection against; Parkinsonism-dystonia, infantile	0	0
54898	HGNC:14416	ENSG00000197977	Q9NXB9	ELOVL2	0.318182			Liver and testis. {ECO:0000269|PubMed:20937905}.	Not detected in skin	Evidence at protein level	liver: 27.6;parathyroid gland: 39.5;placenta: 49.8	cerebral cortex: 22.9	611814	Orofacial cleft-1 (2); Myocardial infarction, protection against; Venous thrombosis, protection against	0	0
29785	HGNC:15654	ENSG00000167600	Q96SQ9	CYP2S1	0.318182			High level of expression in trachea, lung, stomach, small intestine, and spleen. {ECO:0000269|PubMed:11181079}.	Tissue enhanced	Evidence at protein level	duodenum: 99.4;small intestine: 70.0;stomach: 113.4	colon: 26.4	611529	Meckel syndrome 10; Sea-blue histiocyte disease; Alzheimer disease-2; ?Macular degeneration, age-related; Lipoprotein glomerulopathy; Coronary artery disease, severe, susceptibility to	0	0
266722	HGNC:19134	ENSG00000185352	Q8IZP7	HS6ST3	0.318182				Not detected in skin	Evidence at transcript level	cerebral cortex: 27.8	urinary bladder: 6.2	609401	Holoprosencephaly 5; ?Trichotillomania	0	1
51086	HGNC:19661	ENSG00000116783	Q59H18	TNNI3K	0.318182			Highly expressed in both adult and fetal heart. {ECO:0000269|PubMed:12721663}.	Tissue enriched	Evidence at protein level	heart muscle: 38.9	testis: 5.3	613932	?Cardiac conduction disease with or without dilated cardiomyopathy; Homocysteine, total plasma, elevated (3)	0	0
134526	HGNC:24436	ENSG00000172497	Q8WYK0	ACOT12	0.318182				Not detected in skin	Evidence at protein level	liver: 51.3	kidney: 2.7	614315	Bosch-Boonstra-Schaaf optic atrophy syndrome; Chromosome 5q14.3 deletion syndrome	0	0		0	0
5169	HGNC:3358	ENSG00000154269	O14638	ENPP3	0.318182			Expressed in bile ducts, prostate, uterus and colon. Exclusively expressed on basophils, mast cells and their progenitors. {ECO:0000269|PubMed:15072822, ECO:0000269|PubMed:9344668}.	Not detected in skin	Evidence at protein level	cervix, uterine: 45.1;small intestine: 51.0	seminal vesicle: 21.8	602182	?Ehlers-Danlos syndrome, musculocontractural type 2; ?Candidiasis, familial, 8	0	1		0	0
256435	HGNC:19343	ENSG00000184005	Q8NDV1	ST6GALNAC3	0.363636				Not detected in skin	Evidence at protein level	thyroid gland: 22.3	parathyroid gland: 11.0	610133	Cystathioninuria; Homocysteine, total plasma, elevated (3)	0	1
1573	HGNC:2634	ENSG00000134716	P51589	CYP2J2	0.363636			Highly expressed in heart, present at lower levels in liver, ileum, jejunum, colon, and kidney.	Tissue enhanced	Evidence at protein level	liver: 74.3;small intestine: 94.1	heart muscle: 54.3	601258	Omphalocele due to duplication of 1p31.3 (4); Psoriasis, protection against	0	0		0	0
4284	HGNC:7103	ENSG00000135517	P30301	MIP	0.363636			Major component of lens fiber gap junctions.	Not detected in skin	Evidence at protein level	testis: 1.2	cerebral cortex: 0.2	154050	Cataract 15, multiple types; ?Hypotrichosis 3; ?Ectodermal dysplasia 7, hair/nail type	0	0
4729	HGNC:7717	ENSG00000178127	P19404	NDUFV2	0.363636				Expressed in all	Evidence at protein level		skeletal muscle: 190.9	600532	Mitochondrial complex I deficiency; Bosma arhinia microphthalmia syndrome	1	1		379850	42.1486
6529	HGNC:11042	ENSG00000157103	P30531	SLC6A1	0.409091				Not detected in skin	Evidence at protein level	cerebral cortex: 119.7;liver: 50.3	parathyroid gland: 15.7	137165	Myoclonic-atonic epilepsy; Fuhrmann syndrome	0	0
6550	HGNC:11073	ENSG00000066230	P48764	SLC9A3	0.409091				Tissue enhanced	Evidence at protein level	colon: 82.6;small intestine: 74.1	gallbladder: 66.3	182307	Diarrhea 8, secretory sodium, congenital; Parkinsonism-dystonia, infantile	0	0
7364	HGNC:12554	ENSG00000171234	P16662	UGT2B7	0.409091				Not detected in skin	Evidence at protein level	kidney: 1315.4;liver: 823.8	fallopian tube: 79.1	600068	Deafness, autosomal recessive 55 (2); Kahrizi syndrome	0	1		27317.3	0
1158	HGNC:1994	ENSG00000104879	P06732	CKM	0.409091				Not detected in skin	Evidence at protein level	skeletal muscle: 23804.3	heart muscle: 1618.7	123310	Cataract 35, congenital nuclear (2); Alternating hemiplegia of childhood 2; CAPOS syndrome	0	0		0	0
130	HGNC:255	ENSG00000172955	P28332	ADH6	0.409091			Stomach and liver.	Not detected in skin	Evidence at protein level	liver: 359.2	kidney: 53.1	103735	Huriez syndrome (2); Hyperinsulinemic hypoglycemia, familial, 4	0	0		0	0
1109	HGNC:387	ENSG00000198610	P17516	AKR1C4	0.409091			Liver specific. {ECO:0000269|PubMed:11158055, ECO:0000269|PubMed:7650035}.	Not detected in skin	Evidence at protein level	liver: 358.9	gallbladder: 64.5	600451	46XY sex reversal 8, modifier of; 46XY sex reversal 8	0	0
2591	HGNC:4125	ENSG00000115339	Q14435	GALNT3	0.409091			Expressed in organs that contain secretory epithelial glands. Highly expressed in pancreas, skin, kidney and testis. Weakly expressed in prostate, ovary, intestine and colon. Also expressed in placenta and lung and fetal lung and fetal kidney. {ECO:0000269|PubMed:12708471, ECO:0000269|PubMed:8663203}.	Mixed	Evidence at protein level		stomach: 86.2	601756	Tumoral calcinosis, hyperphosphatemic, familial; Paroxysmal extreme pain disorder, 167400, (3); Insensitivity to pain, congenital; Febrile seizures, familial, 3B; Epilepsy, generalized, with febrile seizures plus, type 7; Small fiber neuropathy; Dravet syndrome, modifier of; HSAN2D, autosomal recessive	0	0
9388	HGNC:6623	ENSG00000101670	Q9Y5X9	LIPG	0.409091			High level of expression in the liver, placenta, lung, thyroid, kidney, testis and in the corpus luteum of the ovary. Expressed also in coronary artery endothelial cells, umbilical vein endothelial cells and in hepatocytes and osteosarcoma cell lines. Not detected in heart, brain and muscle.	Group enriched	Evidence at protein level	placenta: 212.7;thyroid gland: 402.1	seminal vesicle: 28.8	603684	Microcephaly, epilepsy, and diabetes syndrome; Cholestasis, benign recurrent intrahepatic; Cholestasis, intrahepatic, of pregnancy, 1	0	0		0	0.43171
6898	HGNC:11573	ENSG00000198650	P17735	TAT	0.454545				Not detected in skin	Evidence at protein level	liver: 618.9	breast: 75.4	613018	Tyrosinemia, type II; {Leukemia, post-chemotherapy, susceptibility to} (3); {Breast cancer, poor survival after chemotherapy for} (3)	0	0		0	0
126	HGNC:251	ENSG00000248144	P00326	ADH1C	0.454545				Not detected in skin	Evidence at protein level	duodenum: 522.4;liver: 886.9;stomach: 478.6	colon: 281.0	103730	Alcohol dependence, protection against; Parkinson disease, susceptibility to	0	1		57538.3	0
1592	HGNC:2603	ENSG00000095596	O43174	CYP26A1	0.454545			Highest levels in adult liver, heart, pituitary gland, adrenal gland, placenta and regions of the brain. {ECO:0000269|PubMed:9826557}.	Not detected in skin	Evidence at protein level	liver: 9.7	cerebral cortex: 1.0	602239	C-reactive protein QTL (2); Polyposis syndrome, hereditary mixed, 2; Juvenile polyposis syndrome, infantile form	0	0		0	0
9429	HGNC:74	ENSG00000118777	Q9UNQ0	ABCG2	0.454545			Highly expressed in placenta. Low expression in small intestine, liver and colon. {ECO:0000269|PubMed:9850061, ECO:0000269|PubMed:9861027}.	Not detected in skin	Evidence at protein level	small intestine: 116.1	seminal vesicle: 55.4	603756	Junior blood group system;	0	0
27087	HGNC:921	ENSG00000109956	Q9P2W7	B3GAT1	0.454545			Mainly expressed in the brain.	Not detected in skin	Evidence at protein level	cerebral cortex: 115.7	thyroid gland: 10.3	151290	Isobutyryl-CoA dehydrogenase deficiency; Mitochondrial complex I deficiency	0	0
80150	HGNC:16448	ENSG00000162174	Q7L266	ASRGL1	0.5			Expressed in brain, kidney, testis and tissues of the gastrointestinal tract. Present in sperm (at protein level). Over-expressed in uterine, mammary, prostatic and ovarian carcinoma. {ECO:0000269|PubMed:11984834, ECO:0000269|PubMed:14654938}.	Expressed in all	Evidence at protein level		cervix: 180.8	-		0	0
166012	HGNC:21755	ENSG00000180767	Q8NET6	CHST13	0.5			Highly expressed in adult liver. Expressed at lower level in kidney, lymph nodes and fetal kidney. {ECO:0000269|PubMed:12080076}.	Not detected in skin	Evidence at protein level	liver: 5.9;testis: 6.3	spleen: 2.9	610124	Coproporphyria; Harderoporphyria	0	0
80201	HGNC:23302	ENSG00000156510	Q2TB90	HKDC1	0.5				Not detected in skin	Evidence at protein level	duodenum: 54.6;small intestine: 53.3	thyroid gland: 15.1	617221	Spondyloepiphyseal dysplasia with congenital joint dislocations; ?Spinal muscular atrophy with congenital bone fractures 2	0	0
1607	HGNC:2850	ENSG00000136267	Q9Y6T7	DGKB	0.5				Not detected in skin	Evidence at protein level	cerebral cortex: 34.3	endometrium: 5.6	604070	?Dystonia, juvenile-onset; Baraitser-Winter syndrome 1	0	0
9651	HGNC:29037	ENSG00000149527	O75038	PLCH2	0.5			Expressed in retina and kidney. {ECO:0000269|PubMed:16107206}.	Tissue enhanced	Evidence at protein level	skin: 58.4	esophagus: 14.0	612836	Peroxisome biogenesis disorder 6A (Zellweger); Peroxisome biogenesis disorder 6B	0	1
1807	HGNC:3013	ENSG00000147647	Q14117	DPYS	0.5			Liver and kidney.	Not detected in skin	Evidence at protein level	kidney: 199.0;liver: 245.6	gallbladder: 10.2	613326	Dihydropyrimidinuria; Colon cancer, somatic	0	0		0	0
239	HGNC:429	ENSG00000108839	P18054	ALOX12	0.5			Expressed in vascular smooth muscle cells. {ECO:0000269|PubMed:23578768}.	Group enriched	Evidence at protein level	esophagus: 50.5;skin: 26.0	tonsil: 7.1	152391	Leber congenital amaurosis 4; Retinitis pigmentosa, juvenile; Cone-rod dystrophy	0	1
242	HGNC:430	ENSG00000179477	O75342	ALOX12B	0.5			Expressed in B-cells, hair follicles, foreskin keratinocytes and adult skin. Also expressed in psoriatic tissue. {ECO:0000269|PubMed:9618483}.	Group enriched	Evidence at protein level	skin: 70.1;tonsil: 18.1	esophagus: 6.2	603741	Ichthyosis, congenital, autosomal recessive 2; Retinitis pigmentosa, juvenile; Cone-rod dystrophy	0	1		0	0
2819	HGNC:4455	ENSG00000167588	P21695	GPD1	0.5				Tissue enhanced	Evidence at protein level	adipose tissue: 635.1;skeletal muscle: 195.8	kidney: 147.2	138420	Hypertriglyceridemia, transient infantile; Fibrosis of extraocular muscles, congenital, 3B	0	0		0	0
50617	HGNC:866	ENSG00000105929	Q9HBG4	ATP6V0A4	0.5			Expressed in adult and fetal kidney. Found in the inner ear. {ECO:0000269|PubMed:12414817}.	Not detected in skin	Evidence at protein level	kidney: 69.1;salivary gland: 31.8	breast: 5.5	605239	Renal tubular acidosis, distal, autosomal recessive; Diabetes mellitus, type 2; Diabetes mellitus, ketosis-prone, susceptibility to	0	0		0	0
5322	HGNC:9038	ENSG00000127472	P39877	PLA2G5	0.5			Heart, placenta and less abundantly, in lung. Detected in the outer and inner plexiform layers of the retina (at protein level). {ECO:0000269|PubMed:22137173}.	Not detected in skin	Evidence at protein level	heart muscle: 50.0	seminal vesicle: 19.5	601192	Fleck retina, familial benign; Myopathy, congenital, with fiber-type disproportion	0	1
6580	HGNC:10963	ENSG00000175003	O15245	SLC22A1	0.545455			Widely expressed with high level in liver. Isoform 1 and isoform 2 are expressed in liver. Isoform 1, isoform 2, isoform 3 and isoform 4 are expressed in glial cell lines. {ECO:0000269|PubMed:11388889, ECO:0000269|PubMed:9187257, ECO:0000269|PubMed:9260930}.	Not detected in skin	Evidence at protein level	liver: 286.8	gallbladder: 1.1	602607	Dysplasminogenemia; Plasminogen deficiency, type I	0	0
51733	HGNC:16297	ENSG00000100024	Q9UBR1	UPB1	0.545455				Not detected in skin	Evidence at protein level	kidney: 50.8;liver: 161.3	testis: 4.4	606673	Beta-ureidopropionase deficiency; DiGeorge syndrome; Velocardiofacial syndrome; Tetralogy of Fallot	0	0		0	0
130752	HGNC:17836	ENSG00000138400	Q5I0G3	MDH1B	0.545455				Not detected in skin	Evidence at transcript level	fallopian tube: 34.9;testis: 43.5	parathyroid gland: 7.4	-		0	1
8534	HGNC:1969	ENSG00000175264	O43916	CHST1	0.545455			Widely expressed at low level. Expressed in brain and skeletal muscle. Expressed by high endothelial cells (HEVs) and leukocytes. {ECO:0000269|PubMed:11310842, ECO:0000269|PubMed:9405439}.	Not detected in skin	Evidence at protein level	cerebral cortex: 49.1;parathyroid gland: 18.8	thyroid gland: 9.8	603797	?Exudative vitreoretinopathy 6; Retinitis pigmentosa 72	0	0
64220	HGNC:30650	ENSG00000137868	Q9BX79	STRA6	0.545455			Broad expression. In adult eye expressed in sclera, retina, retinal pigment epithelium, and trabecular meshwork but not in choroid and iris. {ECO:0000269|PubMed:17273977}.	Not detected in skin	Evidence at protein level	cervix, uterine: 37.3;placenta: 20.4	endometrium: 13.5	610745	Microphthalmia, syndromic 9; Microphthalmia, isolated, with coloboma 8	0	0
2875	HGNC:4552	ENSG00000167701	P24298	GPT	0.545455			Liver, kidney, heart, and skeletal muscles. Expressed at moderate levels in the adipose tissue. {ECO:0000269|PubMed:11863375}.	Mixed	Evidence at protein level		liver: 25.0	138200	Brown-Vialetto-Van Laere syndrome 2; Autoimmune thyroid disease, susceptibility to, 3	0	0		0	0
3620	HGNC:6059	ENSG00000131203	P14902	IDO1	0.545455			Expressed in mature dendritic cells located in lymphoid organs (including lymph nodes, spleen, tonsils, Peyers's patches, the gut lamina propria, and the thymic medulla), in some epithelial cells of the female genital tract, as well as in endothelial cells of term placenta and in lung parenchyma (PubMed:25691885). Weakly or not expressed in most normal tissues, but mostly inducible in most tissue…	Not detected in skin	Evidence at protein level	placenta: 148.0	lymph node: 58.1	147435	Werner syndrome; Hyperfibrinolysis, familial, due to increased release of PLAT	0	1		0	0
4353	HGNC:7218	ENSG00000005381	P05164	MPO	0.545455				Tissue enriched	Evidence at protein level	bone marrow: 2504.1	salivary gland: 30.8	606989	Myeloperoxidase deficiency; Alzheimer disease, susceptibility to; {Lung cancer, protection against, in smokers} (3)	0	1
9390	HGNC:8494	ENSG00000172940	Q9Y226	SLC22A13	0.545455			Ubiquitous, expressed at low levels. {ECO:0000269|PubMed:10072596}.	Not detected in skin	Evidence at protein level	kidney: 10.6	testis: 0.2	-		0	0
55	HGNC:125	ENSG00000014257	P15309	ACPP	0.590909			Highly expressed in the prostate, restricted to glandular and ductal epithelial cells. Also expressed in bladder, kidney, pancreas, lung, cervix, testis and ovary. Weak expression in a subset of pancreatic islet cells, squamous epithelia, the pilosebaceous unit, colonic neuroendocrine cells and skin adnexal structures. Isoform 2 also expressed in the sarcolemma of skeletal muscle. Levels of this …	Tissue enriched	Evidence at protein level	prostate: 6368.2	esophagus: 41.6	171790	Propionicacidemia; Emberger syndrome; Myelodysplastic syndrome, susceptibility to; Leukemia, acute myeloid, susceptibility to	0	1		29864.3	0.155663
8876	HGNC:12705	ENSG00000112299	O95497	VNN1	0.590909			Widely expressed with higher expression in spleen, kidney and blood. Overexpressed in lesional psoriatic skin. {ECO:0000269|PubMed:19322213}.	Group enriched	Evidence at protein level	duodenum: 176.1;gallbladder: 175.5;liver: 142.6;small intestine: 108.8	kidney: 27.4	603570	High density lipoprotein cholesterol level QTL 8 (3); Cardiomyopathy, dilated, 1J	0	1		0	0
1375	HGNC:2329	ENSG00000205560	Q92523	CPT1B	0.590909			Strong expression in heart and skeletal muscle. No expression in liver and kidney.	Expressed in all	Evidence at protein level		heart muscle: 110.6	601987	Muscular dystrophy, congenital, megaconial type; Dermatofibrosarcoma protuberans; Basal ganglia calcification, idiopathic, 5	0	0		0	0
3036	HGNC:4818	ENSG00000105509	Q92839	HAS1	0.636364			Widely expressed. Highly expressed in ovary followed by spleen, thymus, prostate, testes and large intestine. Weakly expressed in small intestine. {ECO:0000269|PubMed:8651928}.	Tissue enhanced	Evidence at protein level	adipose tissue: 26.9	appendix: 9.1	601463	Hyperferritinemia-cataract syndrome; Neurodegeneration with brain iron accumulation 3; L-ferritin deficiency, dominant and recessive	0	0
952	HGNC:1667	ENSG00000004468	P28907	CD38	0.681818			Expressed at high levels in pancreas, liver, kidney, brain, testis, ovary, placenta, malignant lymphoma and neuroblastoma. {ECO:0000269|PubMed:9074508}.	Not detected in skin	Evidence at protein level		seminal vesicle: 27.3	107270	{Nasopharyngeal carcinoma 1} (2); Cone-rod dystrophy 12; Stargardt disease 4; Macular dystrophy, retinal, 2	0	0		0	0
1160	HGNC:1996	ENSG00000131730	P17540	CKMT2	0.681818			Sarcomere-specific. Found only in heart and skeletal muscles.	Group enriched	Evidence at protein level	heart muscle: 672.7;skeletal muscle: 505.4	adrenal gland: 28.1	123295	?Obesity, susceptibility to; SHORT syndrome; Immunodeficiency 36	0	0		0	0
127	HGNC:252	ENSG00000198099	P08319	ADH4	0.681818				Not detected in skin	Evidence at protein level	liver: 2627.7	duodenum: 170.9	103740	Alcohol dependence, protection against; Parkinson disease, susceptibility to	0	0		0	0
55301	HGNC:25625	ENSG00000152463	Q9NV23	OLAH	0.681818			Isoform 2 is up-regulated in bone marrow-derived mononuclear cells of rheumatoid arthritis patients. {ECO:0000269|PubMed:17082220}.	Tissue enriched	Evidence at protein level	testis: 46.1	breast: 7.1	-		0	0		0	0
2328	HGNC:3771	ENSG00000007933	P31513	FMO3	0.681818			Liver.	Not detected in skin	Evidence at protein level	liver: 555.8	fallopian tube: 22.5	136132	Trimethylaminuria; Lung cancer, susceptibility to	0	0
2982	HGNC:4685	ENSG00000164116	Q02108	GUCY1A3	0.681818			Detected in brain cortex and lung (at protein level). {ECO:0000269|PubMed:1352257}.	Tissue enhanced	Evidence at protein level	parathyroid gland: 134.2	smooth muscle: 43.3	139396	Moyamoya 6 with achalasia; Mandibulofacial dysostosis with alopecia	0	0		0	0
57379	HGNC:13203	ENSG00000111732	Q9GZX7	AICDA	0.727273			Strongly expressed in lymph nodes and tonsils. {ECO:0000269|PubMed:23166356}.	Not detected in skin	Evidence at protein level	appendix: 5.1;lymph node: 18.9;tonsil: 11.5	spleen: 1.0	605257	Immunodeficiency with hyper-IgM, type 2; Microphthalmia with coloboma 6; Microphthalmia, isolated 7	0	0
57468	HGNC:13818	ENSG00000124140	Q9H2X9	SLC12A5	0.727273			Brain specific. Detected in neuronal cells.	Not detected in skin	Evidence at protein level	cerebral cortex: 94.5	adrenal gland: 12.0	606726	Epileptic encephalopathy, early infantile, 34; Epilepsy, idiopathic generalized, susceptibility to, 14	0	0
162466	HGNC:16815	ENSG00000173868	Q8TCT1	PHOSPHO1	0.727273			Expressed at sites of mineralization in bone and cartilage. Highly expressed in osteoblast cell line SaOS-2 which produces a mineralized matrix, but not in MG-63 cell line, which do not mineralize. {ECO:0000269|PubMed:15050893}.	Tissue enhanced	Evidence at protein level	spleen: 23.2;testis: 41.1	bone marrow: 12.4	-		0	0
4025	HGNC:6678	ENSG00000167419	P22079	LPO	0.727273			Mammary gland; milk and salivary gland. Found in bronchial submucosal glands. {ECO:0000269|PubMed:12626341}.	Not detected in skin	Evidence at protein level	salivary gland: 374.4	testis: 1.7	150205	Eosinophil peroxidase deficiency; Myxoma, intracardiac; Pigmented nodular adrenocortical disease, primary, 1; Adrenocortical tumor, somatic, (3); Acrodysostosis 1, with or without hormone resistance	0	0
527	HGNC:855	ENSG00000185883	P27449	ATP6V0C	0.727273				Expressed in all	Evidence at protein level		cerebral cortex: 424.2	108745	Hepatocellular carcinoma, somatic; ?Caudal duplication anomaly	0	0
116369	HGNC:14468	ENSG00000112053	Q96RN1	SLC26A8	0.772727			Expression observed exclusively in testis, restricted to the meiotic phase of the germ cell. Abundant expression located in the seminiferous tubules, concentrated on the luminal side of the tubuli harboring the spermatocytes and spermatids. Expressed in spermatozoa. {ECO:0000269|PubMed:11278976, ECO:0000269|PubMed:11834742}.	Not detected in skin	Evidence at protein level	testis: 75.6	bone marrow: 2.8	608480	Spermatogenic failure 3; ?Deafness, autosomal recessive 66	0	0
85320	HGNC:14639	ENSG00000121270	Q96J66	ABCC11	0.818182			Expressed in ceruminous apocrine gland (at protein level) (PubMed:19383836, PubMed:19710689). Expressed in many tissues. Not expressed in kidney, spleen and colon. Highly expressed in breast cancer. Expressed at moderate levels in normal breast and testis and at very low levels in liver, brain and placenta. {ECO:0000269|PubMed:11483364, ECO:0000269|PubMed:11591886, ECO:0000269|PubMed:19383836, EC…	Not detected in skin	Evidence at protein level	breast: 63.2	prostate: 5.5	607040	Earwax, wet/dry;	0	0
349565	HGNC:20989	ENSG00000163864	Q96T66	NMNAT3	0.818182			Expressed in lung and spleen with lower levels in placenta and kidney. {ECO:0000269|PubMed:12574164, ECO:0000269|PubMed:16118205}.	Mixed	Evidence at protein level		fallopian tube: 22.7	608702	Combined oxidative phosphorylation deficiency 5; Blepharophimosis, epicanthus inversus, and ptosis, type 2; Premature ovarian failure 3	0	0		0	0
9245	HGNC:4205	ENSG00000140297	O95395	GCNT3	0.818182			Primarily expressed in mucus-secreting tissues. Expressed in colon, kidney, small intestine, trachea, and stomach, where mucin is produced. {ECO:0000269|PubMed:17303715, ECO:0000269|PubMed:9915862}.	Not detected in skin	Evidence at protein level	colon: 144.6;gallbladder: 118.5;rectum: 136.6;small intestine: 141.0	duodenum: 100.5	606836	Reticulate acropigmentation of Kitamura; Alzheimer disease 18, susceptibility to	0	0
2978	HGNC:4678	ENSG00000048545	P43080	GUCA1A	0.818182			Retina; cone outer and inner segments, in particular, in disk membrane regions, and to a lesser extent rod inner and outer segments.	Not detected in skin	Evidence at protein level	testis: 30.0	cerebral cortex: 1.6	600364	Cone dystrophy-3; Cone-rod dystrophy 14	0	0
124	HGNC:249	ENSG00000187758	P07327	ADH1A	0.863636				Not detected in skin	Evidence at protein level	liver: 1364.4	gallbladder: 10.2	103700	Junior blood group system;	0	0		0	0
2731	HGNC:4313	ENSG00000178445	P23378	GLDC	0.863636				Not detected in skin	Evidence at protein level	kidney: 58.8;liver: 39.3;placenta: 46.9	cerebral cortex: 18.7	238300	Glycine encephalopathy; Manitoba oculotrichoanal syndrome; Trigonocephaly 2	0	0
3291	HGNC:5209	ENSG00000176387	P80365	HSD11B2	0.863636			Expressed in kidney, pancreas, prostate, ovary, small intestine and colon. At midgestation, expressed at high levels in placenta and in fetal kidney and, at much lower levels, in fetal lung and testis (PubMed:8530071). {ECO:0000269|PubMed:8530071}.	Tissue enhanced	Evidence at protein level	colon: 154.2;kidney: 172.7	salivary gland: 123.5	614232	Apparent mineralocorticoid excess; {Leanness, inherited} (3)	0	0		0	0
482	HGNC:805	ENSG00000129244	P14415	ATP1B2	0.863636				Tissue enriched	Evidence at protein level	cerebral cortex: 340.3	ovary: 36.6	182331	Prostate cancer, hereditary, 2, susceptibility to; Combined oxidative phosphorylation deficiency 17	0	0
5446	HGNC:9206	ENSG00000105852	Q15166	PON3	0.863636				Tissue enriched	Evidence at protein level	liver: 327.2	breast: 42.7	602720	{Coronary artery disease, susceptibility to} (3); {Coronary artery spasm 2, susceptibility to (3); {Organophosphate poisoning, sensitivity to} (3); Microvascular complications of diabetes 5	0	0
6817	HGNC:11453	ENSG00000196502	P50225	SULT1A1	0.909091			Liver, lung, adrenal, brain, platelets and skin.	Expressed in all	Evidence at protein level		duodenum: 140.4	171150	Glycogen storage disease IXc; Cirrhosis due to liver phosphorylase kinase deficiency (3)	0	1		0	0.251303
2327	HGNC:3770	ENSG00000094963	Q99518	FMO2	0.909091			Expressed in lung (at protein level). Expressed predominantly in lung, and at a much lesser extent in kidney. Also expressed in fetal lung, but not in liver, kidney and brain. {ECO:0000269|PubMed:11042094, ECO:0000269|PubMed:9804831}.	Tissue enhanced	Evidence at protein level	adipose tissue: 98.1;esophagus: 103.4;lung: 158.2	breast: 56.2	603955	Autoimmune interstitial lung, joint, and kidney disease; Lung cancer, susceptibility to	0	0
247	HGNC:434	ENSG00000179593	O15296	ALOX15B	0.909091			Expressed in hair, prostate, lung, ovary, lymph node, spinal cord and cornea. {ECO:0000269|PubMed:10542053, ECO:0000269|PubMed:11350124, ECO:0000269|PubMed:9177185}.	Group enriched	Evidence at protein level	breast: 142.3;prostate: 122.6	lung: 26.1	603697	Ichthyosis, congenital, autosomal recessive 2; Retinitis pigmentosa, juvenile; Cone-rod dystrophy	0	0		0	0
4166	HGNC:6938	ENSG00000183196	Q9GZX3	CHST6	0.909091			Expressed in cornea. Mainly expressed in brain. Also expressed in spinal cord and trachea. {ECO:0000269|PubMed:11017086, ECO:0000269|PubMed:11181564, ECO:0000269|PubMed:11352640}.	Not detected in skin	Evidence at protein level	cervix, uterine: 16.4;duodenum: 10.9;small intestine: 11.2	cerebral cortex: 7.9	605294	Macular corneal dystrophy; {Leanness, inherited} (3)	0	0
43	HGNC:108	ENSG00000087085	P22303	ACHE	0.954545			Isoform H is highly expressed in erythrocytes. {ECO:0000269|PubMed:2714437}.	Not detected in skin	Evidence at protein level	skeletal muscle: 58.5	cerebral cortex: 14.1	100740	Blood group, Yt system; {Transcription of plasminogen activator inhibitor, modulator of} (3)	0	0
11136	HGNC:11067	ENSG00000021488	P82251	SLC7A9	0.954545			Expressed in the brush border membrane in the kidney (at protein level). Kidney, small intestine, liver and placenta. {ECO:0000269|PubMed:10471498, ECO:0000269|PubMed:12167606}.	Not detected in skin	Evidence at protein level	duodenum: 81.2;kidney: 69.6;small intestine: 125.7	liver: 8.9	604144	Cystinuria; Brugada syndrome 5; Cardiac conduction defect, nonspecific; Atrial fibrillation, familial, 13; Epileptic encephalopathy, early infantile, 52	0	1
7054	HGNC:11782	ENSG00000180176	P07101	TH	0.954545			Mainly expressed in the brain and adrenal glands.	Not detected in skin	Evidence at protein level	adrenal gland: 261.2	adipose tissue: 3.2	191290	Segawa syndrome, recessive; Myopathy, tubular aggregate; Stormorken syndrome	0	0
57026	HGNC:30259	ENSG00000241360	Q96GD0	PDXP	0.954545			Ubiquitous. Highly expressed in all the regions of central nerve system except the spinal cord. Also expressed at high level in liver and testis. In fetus, it is weakly expressed in all organs except brain. {ECO:0000269|PubMed:14522954, ECO:0000269|PubMed:15580268}.	Not detected in skin	Evidence at protein level	cerebral cortex: 136.4	testis: 30.5	-		0	0
5207	HGNC:8872	ENSG00000158571	P16118	PFKFB1	0.954545			Liver.	Group enriched	Evidence at protein level	adipose tissue: 30.0;liver: 18.9;skeletal muscle: 39.3	breast: 3.8	311790	Aarskog-Scott syndrome; Mental retardation, X-linked syndromic 16	0	0		0	0
122481	HGNC:20091	ENSG00000140057	Q96M32	AK7	1				Tissue enhanced	Evidence at protein level	fallopian tube: 38.5	parathyroid gland: 15.2	615364	Machado-Joseph disease; ?Spinocerebellar ataxia 40	0	0		0	0
1040	HGNC:1800	ENSG00000163624	Q92903	CDS1	1.04545			Expressed in adult tissues such as placenta, brain, small intestine, ovary, testis and prostate. Highly expressed in fetal kidney, lung and brain. Lower level in fetal liver.	Mixed	Evidence at protein level		fallopian tube: 49.0	603548	Chromosome 4q21 deletion syndrome (4); Kahrizi syndrome	0	0		0	0
64064	HGNC:18606	ENSG00000198754	Q9BYC2	OXCT2	1.09091			Testis specific. {ECO:0000269|PubMed:11756565}.	Not detected in skin	Evidence at protein level	testis: 37.5	heart muscle: 3.2	610289	Microcephaly 15, primary, autosomal recessive; Gastric cancer, somatic; Colorectal adenomatous polyposis, autosomal recessive, with pilomatricomas	0	1		0	0.129358
1591	HGNC:2602	ENSG00000019186	Q07973	CYP24A1	1.09091				Not detected in skin	Evidence at protein level	endometrium: 24.8;urinary bladder: 52.7	placenta: 13.9	126065	Hypercalcemia, infantile, 1; Nicotine addiction, susceptibility to	0	0
129607	HGNC:27015	ENSG00000134326	Q5EBM0	CMPK2	1.09091			Among all investigated tumors, leukemia cells show the most abundant expression. {ECO:0000269|PubMed:17999954}.	Not detected in skin	Evidence at protein level		spleen: 5.6	611787	Anterior segment dysgenesis 7, with sclerocornea; Muckle-Wells syndrome; CINCA syndrome	0	0		0	0
23007	HGNC:29185	ENSG00000114805	Q4KWH8	PLCH1	1.13636			Expressed in brain and to a lower extent in lung. In brain, it is found in cerebrum, cerebellum and spinal cord. {ECO:0000269|PubMed:15702972}.	Not detected in skin	Evidence at protein level	testis: 20.6	fallopian tube: 12.8	612835	Birth weight QTL 2 (2);	0	0
5140	HGNC:8779	ENSG00000152270	Q13370	PDE3B	1.13636			Abundant in adipose tissues.	Not detected in skin	Evidence at protein level	adipose tissue: 65.3	lymph node: 17.4	602047	{Neuroblastoma, susceptibility to, 7} (2); Deafness, autosomal recessive 18A	0	0
5251	HGNC:8918	ENSG00000102174	P78562	PHEX	1.13636			Lymphocytes and fetal brain; not in adult brain, placenta, skeletal muscle and pancreas; not in adult and fetal heart, lung, liver and kidney.	Not detected in skin	Evidence at protein level		endometrium: 3.5	300550	Hypophosphatemic rickets, X-linked dominant; Simpson-Golabi-Behmel syndrome, type 2; Joubert syndrome 10; ?Retinitis pigmentosa 23	0	0
6556	HGNC:10907	ENSG00000018280	P49279	SLC11A1	1.27273			Macrophages; peripheral blood leukocytes, lung, spleen and liver.	Not detected in skin	Evidence at protein level	appendix: 9.3;lung: 13.2	spleen: 4.8	600266	Mycobacterium tuberculosis, susceptibility to infection by; Buruli ulcer, susceptibility to	0	0
114	HGNC:239	ENSG00000155897	P40145	ADCY8	1.27273			Detected in brain cortex. {ECO:0000269|PubMed:1715695}.	Not detected in skin	Evidence at protein level	cerebral cortex: 12.9;epididymis: 27.3;fallopian tube: 6.2	seminal vesicle: 1.9	103070	{Age-related hearing impairment 1} (2); Ritscher-Schinzel syndrome 1	0	0
27165	HGNC:29570	ENSG00000135423	Q9UI32	GLS2	1.27273			Highly expressed in liver. Expressed in brain and pancreas. Not observed in heart, placenta, lung, skeletal muscle and kidney. Expression is significantly reduced in hepatocellular carcinomas. {ECO:0000269|PubMed:10620514, ECO:0000269|PubMed:20378837}.	Tissue enriched	Evidence at protein level	liver: 80.4	cerebral cortex: 7.3	606365	Lethal congenital contractural syndrome 2; ?Osteoporosis, involutional	0	0		0	0
1638	HGNC:2709	ENSG00000080166	P40126	DCT	1.31818				Tissue enriched	Evidence at protein level	skin: 127.2	breast: 4.0	191275	Deafness and myopia; ?Trichotillomania	0	1
5837	HGNC:9726	ENSG00000068976	P11217	PYGM	1.31818				Not detected in skin	Evidence at protein level	skeletal muscle: 2832.6	esophagus: 89.5	608455	McArdle disease; Carcinoid tumor of lung (3); Parathyroid adenoma, somatic (3); Lipoma, somatic (3); Angiofibroma, somatic (3); Adrenal adenoma, somatic (3)	0	0		0	0
6563	HGNC:10918	ENSG00000141469	Q13336	SLC14A1	1.36364			Detected in erythrocytes (at protein level). Erythrocytes. {ECO:0000269|PubMed:23219802}.	Not detected in skin	Evidence at protein level	prostate: 132.1;urinary bladder: 51.9	cerebral cortex: 18.2	613868	Blood group, Kidd; Niemann-Pick disease, type D	0	0
55586	HGNC:14522	ENSG00000100253	Q9UGB7	MIOX	1.36364			Kidney specific.	Not detected in skin	Evidence at protein level	kidney: 818.9	thyroid gland: 26.8	-		0	1		136541	0
15	HGNC:19	ENSG00000129673	Q16613	AANAT	1.36364			Highly expressed in pineal gland and at lower levels in the retina. Weak expression in several brain regions and in the pituitary gland. {ECO:0000269|PubMed:18212399, ECO:0000269|PubMed:8661026}.	Tissue enhanced	Evidence at protein level	testis: 4.8	appendix: 2.3	600950	Campomelic dysplasia with autosomal sex reversal; Acampomelic campomelic dysplasia; Campomelic dysplasia	0	1
3635	HGNC:6079	ENSG00000168918	Q92835	INPP5D	1.36364			Specifically expressed in immune and hematopoietic cells. Expressed in bone marrow and blood cells. Levels vary considerably within this compartment. Present in at least 74% of immature CD34+ cells, whereas within the more mature population of CD33+ cells, it is present in only 10% of cells. Present in the majority of T-cells, while it is present in a minority of B-cells (at protein level). {ECO:…	Mixed	Evidence at protein level		lymph node: 39.8	601582	?Hyperproglucagonemia (1); Hematuria, familial benign (3)	0	0
1356	HGNC:2295	ENSG00000047457	P00450	CP	1.40909		8.37812e+08	Expressed by the liver and secreted in plasma.	Tissue enriched	Evidence at protein level	liver: 916.4	cervix: 95.6	117700	Hypoceruloplasminemia, hereditary; Cerebellar ataxia; Hemosiderosis, systemic, due to aceruloplasminemia	0	1		0	0.144871
222	HGNC:411	ENSG00000132746	P48448	ALDH3B2	1.40909			Salivary gland.	Group enriched	Evidence at protein level	breast: 88.2;esophagus: 103.8;skin: 122.4	tonsil: 19.7	601917	Acromegaloid features, overgrowth, cleft palate, and hernia (2); Mitochondrial complex I deficiency	0	1		0	0.0312026
477	HGNC:800	ENSG00000018625	P50993	ATP1A2	1.40909		1.53469e+07		Group enriched	Evidence at protein level	cerebral cortex: 435.6;skeletal muscle: 307.1	heart muscle: 59.1	182340	Migraine, familial hemiplegic, 2; Alternating hemiplegia of childhood; Migraine, familial basilar	0	0
57835	HGNC:18168	ENSG00000188687	Q9BY07	SLC4A5	1.45455			Highest expression observed in liver, spleen and testis; moderate expression in the choroid plexus, hippocampus, cerebrum and cerebellum of brain, and in kidney cortex and kidney medulla. Also observed in heart, pancreas, muscle, lung, placenta, stomach and small intestine. Weakest expression seen in peripheral blood lymphocytes, colon, duodenum, jejunum, ileum and skeletal muscle. {ECO:0000269|P…	Group enriched	Evidence at protein level	testis: 25.5;thyroid gland: 40.5	skin: 3.7	606757	{Parkinson disease 3} (2); Progressive external ophthalmoplegia with mitochondrial DNA deletions, autosomal recessive 4; Portal hypertension, noncirrhotic	0	0
8693	HGNC:4126	ENSG00000257594	Q8N4A0	GALNT4	1.45455			Ubiquitous. Highly expressed in mucous cells. {ECO:0000269|PubMed:9804815}.	Mixed	Evidence at protein level		stomach: 30.8	603565	?Frontonasal dysplasia 3; Senior-Loken syndrome 6; Leber congenital amaurosis 10; Meckel syndrome 4; ?Bardet-Biedl syndrome 14	0	0
8972	HGNC:7043	ENSG00000257335	O43451	MGAM	1.45455			Expressed in small intestine, granulocyte, and kidney but not in salivary gland or pancreas.	Not detected in skin	Evidence at protein level	duodenum: 61.0;small intestine: 99.1	epididymis: 30.6	154360	Melanoma, malignant, somatic (3); Colorectal cancer, somatic (3); Adenocarcinoma of lung, somatic; Nonsmall cell lung cancer, somatic (3); Cardiofaciocutaneous syndrome; Noonan syndrome 7; LEOPARD syndrome 3	0	0
1594	HGNC:2606	ENSG00000111012	O15528	CYP27B1	1.5			Kidney.	Not detected in skin	Evidence at protein level	kidney: 4.7;thyroid gland: 4.1	appendix: 1.3	609506	Vitamin D-dependent rickets, type I; Amyotrophic lateral sclerosis 20	0	1		0	0.120446
280	HGNC:478	ENSG00000240038	P19961	AMY2B	1.5				Tissue enriched	Evidence at protein level	pancreas: 6581.9	salivary gland: 100.2	104660	Glycogen storage disease IIIa; Glycogen storage disease IIIb	0	1		0	0.211859
8170	HGNC:10919	ENSG00000132874	Q15849	SLC14A2	1.54545			Isoform 1 and isoform 2 are expressed in the inner medulla of the kidney. {ECO:0000269|PubMed:11502588, ECO:0000269|PubMed:8647271}.	Not detected in skin	Evidence at protein level	kidney: 4.0	adipose tissue: 1.7	601611	Left ventricular noncompaction 1, with or without congenital heart defects; Cardiomyopathy, dilated, 1BB	0	0
8435	HGNC:11178	ENSG00000167780	O75908	SOAT2	1.59091			Expression seems confined in hepatocytes and enterocytes. {ECO:0000269|PubMed:16331323}.	Not detected in skin	Evidence at protein level	duodenum: 12.4;small intestine: 22.4	spleen: 3.5	601311	?Cognitive impairment with or without cerebellar ataxia; Epileptic encephalopathy, early infantile, 13; Seizures, benign familial infantile, 5	0	0
1543	HGNC:2595	ENSG00000140465	P04798	CYP1A1	1.59091			Lung, lymphocytes and placenta.	Not detected in skin	Evidence at protein level	liver: 33.8;small intestine: 21.0;urinary bladder: 84.1	breast: 5.7	108330	Pyogenic sterile arthritis, pyoderma gangrenosum, and acne; Brugada syndrome 8	0	0		0	0
8528	HGNC:2727	ENSG00000203797	Q99489	DDO	1.59091				Not detected in skin	Evidence at protein level	parathyroid gland: 24.0	heart muscle: 11.7	124450	?Deafness, autosomal dominant 66; Frontometaphyseal dysplasia 2	0	0
4831	HGNC:7850	ENSG00000243678	P22392	NME2	1.59091		133920758	Isoform 1 and isoform 3 are ubiquitously expressed. {ECO:0000269|PubMed:16442775}.	Expressed in all	Evidence at protein level		breast: 509.0	156491	Neuroblastoma; Coffin-Siris syndrome 5	0	0
5320	HGNC:9031	ENSG00000188257	P14555	PLA2G2A	1.59091				Not detected in skin	Evidence at protein level	colon: 111.4;rectum: 180.4;small intestine: 238.2	duodenum: 87.9	172411	Colorectal cancer; Deafness, autosomal dominant 2B; Deafness, autosomal recessive (3); Deafness, autosomal dominant, with peripheral neuropathy (3); Deafness, digenic, GJB2/GJB3	0	0
6916	HGNC:11609	ENSG00000059377	P24557	TBXAS1	1.63636			Platelets, lung, kidney, spleen, macrophages and lung fibroblasts.	Not detected in skin	Evidence at protein level		spleen: 57.1	274180	Ghosal hematodiaphyseal syndrome; ?Thromboxane synthase deficiency	0	1		0	0.334322
8608	HGNC:29674	ENSG00000139547	O75452	RDH16	1.63636			Highly expressed in adult liver (at protein level). Detected in endometrium, liver and foreskin. Detected in the spineous layers of adult skin, and at lower levels in basal and granular skin layers. Detected in fetal liver and lung. {ECO:0000269|PubMed:10329026, ECO:0000269|PubMed:11967490, ECO:0000269|PubMed:9677409}.	Tissue enriched	Evidence at protein level	liver: 278.4	prostate: 3.9	-		0	0
29925	HGNC:22932	ENSG00000173540	Q9Y5P6	GMPPB	1.68182		3.4728e+08		Expressed in all	Evidence at protein level		thyroid gland: 41.9	615320	Muscular dystrophy-dystroglycanopathy (congenital with brain and eye anomalies), type A, 14; Muscular dystrophy-dystroglycanopathy (limb-girdle), type C, 14; Muscular dystrophy-dystroglycanopathy (congenital with mental retardation), type B, 14	0	1		403900	9.49854
5158	HGNC:8786	ENSG00000133256	P35913	PDE6B	1.68182				Mixed	Evidence at protein level		cerebral cortex: 22.4	180072	Night blindness, congenital stationary, autosomal dominant 2; Retinitis pigmentosa-40	0	0		0	0
6820	HGNC:11459	ENSG00000088002	O00204	SULT2B1	1.77273			Expressed highly in placenta, prostate and trachea and lower expression in the small intestine and lung. {ECO:0000269|PubMed:9799594}.	Tissue enhanced	Evidence at protein level	esophagus: 152.8;skin: 152.7	cervix: 45.7	604125	Branchiootorenal syndrome 2; Basel-Vanagait-Smirin-Yosef syndrome	0	1		0	0
9956	HGNC:5195	ENSG00000122254	Q9Y278	HS3ST2	1.77273			Highly expressed in the brain and weakly expressed in the heart, placenta, lung and skeletal muscle. {ECO:0000269|PubMed:9988767}.	Not detected in skin	Evidence at protein level	cerebral cortex: 35.8	lung: 1.1	604056	Chromosome 16p12.1 deletion syndrome, 520kb (4); Cirrhosis due to liver phosphorylase kinase deficiency (3)	0	0
29906	HGNC:17827	ENSG00000101638	O15466	ST8SIA5	1.81818			Expressed in fetal and adult brain, adult heart and skeletal muscle. {ECO:0000269|PubMed:9199191}.	Not detected in skin	Evidence at protein level	adrenal gland: 5.5;cerebral cortex: 11.5	parathyroid gland: 3.4	607162	Microcephaly, epilepsy, and diabetes syndrome; Cholestasis, benign recurrent intrahepatic; Cholestasis, intrahepatic, of pregnancy, 1	0	0
26266	HGNC:15827	ENSG00000164707	Q9UKG4	SLC13A4	1.86364			Highly expressed in placenta and testis with intermediate levels in brain and lower levels in heart, thymus and liver. {ECO:0000269|PubMed:10535998, ECO:0000269|PubMed:15607730}.	Not detected in skin	Evidence at transcript level	placenta: 76.2	testis: 7.3	604309	?Nephrotic syndrome, type 13; Diabetes mellitus, type 2; Diabetes mellitus, ketosis-prone, susceptibility to	0	1	1
3294	HGNC:5211	ENSG00000086696	P37059	HSD17B2	1.86364				Tissue enhanced	Evidence at protein level	duodenum: 443.2;placenta: 548.0	small intestine: 204.1	109685	Familial cold autoinflammatory syndrome 3; Autoinflammation, antibody deficiency, and immune dysregulation syndrome	0	1		49005.9	0.15851
5153	HGNC:8775	ENSG00000123360	Q01064	PDE1B	1.95455				Not detected in skin	Evidence at protein level	cerebral cortex: 18.5	parathyroid gland: 11.9	171891	Anemia, hypochromic microcytic, with iron overload 1; ?Hypotrichosis 3; ?Ectodermal dysplasia 7, hair/nail type	0	1		0	0
1244	HGNC:53	ENSG00000023839	Q92887	ABCC2	2			Expressed by polarized cells in liver, kidney and intestine. The highest expression is found in liver.	Group enriched	Evidence at protein level	duodenum: 44.7;gallbladder: 42.8;kidney: 20.8;liver: 67.6;small intestine: 50.5	breast: 4.3	601107	Dubin-Johnson syndrome; Lhermitte-Duclos syndrome; Bannayan-Riley-Ruvalcaba syndrome; Meningioma; Glioma susceptibility 2; Macrocephaly/autism syndrome; PTEN hamartoma tumor syndrome (3); VATER association with macrocephaly and ventriculomegaly; Prostate cancer, somatic; Malignant melanoma, somatic; Endometrial carcinoma, somatic; Squamous cell carcinoma, head and neck, somatic	0	0
28965	HGNC:11000	ENSG00000113396	Q9Y2P4	SLC27A6	2.04545			Strongly expressed in heart and localizes to cardiac myocytes. Expressed at moderate levels in placenta, testis, and adrenal glands. Expressed at very low levels in kidney, bladder and uterus. {ECO:0000269|PubMed:12556534}.	Tissue enhanced	Evidence at protein level	adrenal gland: 32.7;fallopian tube: 33.7	testis: 24.1	-		0	0
3177	HGNC:11004	ENSG00000174669	Q14542	SLC29A2	2.04545			Expressed in skeletal muscle, liver, lung, placenta, brain, heart, kidney and ovarian tissues. {ECO:0000269|PubMed:12527552, ECO:0000269|PubMed:9396714}.	Tissue enhanced	Evidence at protein level	skeletal muscle: 36.4	parathyroid gland: 21.8	602110	Hypouricemia, renal; Carcinoid tumor of lung (3); Parathyroid adenoma, somatic (3); Lipoma, somatic (3); Angiofibroma, somatic (3); Adrenal adenoma, somatic (3)	0	0
8854	HGNC:15472	ENSG00000128918	O94788	ALDH1A2	2.04545				Not detected in skin	Evidence at protein level	endometrium: 117.2;fallopian tube: 107.1	testis: 96.5	603687	Reticulate acropigmentation of Kitamura; Alzheimer disease 18, susceptibility to	0	0		0	0
23533	HGNC:30035	ENSG00000141506	Q8WYR1	PIK3R5	2.09091			Ubiquitously expressed with high expression in fetal brain compared to adult brain. Abundant expression is observed in cerebellum, cerebral cortex, cerebral meninges, and vermis cerebelli. {ECO:0000269|PubMed:15797027, ECO:0000269|PubMed:22065524}.	Tissue enhanced	Evidence at protein level	bone marrow: 55.2	spleen: 28.4	611317	Ataxia-oculomotor apraxia 3; Trismus-pseudocamptodactyly syndrome	0	0
107080644	HGNC:4415	ENSG00000124713	Q14749	GNMT	2.09091			Abundant in liver.	Group enriched	Evidence at protein level	liver: 154.6;pancreas: 55.8;prostate: 34.2	breast: 9.3	606628	Glycine N-methyltransferase deficiency; Myocardial infarction, susceptibility to	0	0
956	HGNC:3365	ENSG00000168032	O75355	ENTPD3	2.13636			Expressed in adult brain, pancreas, spleen and prostate. Moderate or low expression is seen in most tissues. Not expressed in liver and peripheral blood leukocytes.	Tissue enhanced	Evidence at protein level	cervix, uterine: 33.4	urinary bladder: 15.2	603161	Epidermolysis bullosa dystrophica, AD; Epidermolysis bullosa dystrophica, AR; Epidermolysis bullosa, pretibial; EBD, Bart type; EBD, localisata variant (3); Transient bullous of the newborn; Epidermolysis bullosa pruriginosa; Toenail dystrophy, isolated; EBD inversa	0	0		0	0
5148	HGNC:8789	ENSG00000185527	P18545	PDE6G	2.18182				Not detected in skin	Evidence at protein level	lymph node: 26.7;spleen: 34.0	placenta: 18.8	180073	Retinitis pigmentosa 57; Acampomelic campomelic dysplasia; Campomelic dysplasia	0	0
80704	HGNC:16266	ENSG00000135917	Q9BZV2	SLC19A3	2.22727			Widely expressed but most abundant in placenta, kidney and liver. {ECO:0000269|PubMed:11136550, ECO:0000269|PubMed:15871139}.	Tissue enhanced	Evidence at protein level	adipose tissue: 50.1;placenta: 34.5	duodenum: 12.7	606152	Thiamine metabolism dysfunction syndrome 2 (biotin- or thiamine-responsive encephalopathy type 2); Waardenburg syndrome, type 3; Craniofacial-deafness-hand syndrome; Rhabdomyosarcoma 2, alveolar	1	1
108	HGNC:233	ENSG00000078295	Q08462	ADCY2	2.22727			Detected in zona glomerulosa and zona fasciculata in the adrenal gland (at protein level) (PubMed:11549699). Expressed in brain, especially in caudate nucleus, cerebellum and hippocampus. {ECO:0000269|PubMed:11549699, ECO:0000269|PubMed:8476432}.	Tissue enhanced	Evidence at protein level	cerebral cortex: 71.8;skeletal muscle: 35.8	prostate: 13.6	103071	Mitochondrial complex I deficiency; HIV1 infection, resistance to	0	0		0	0
492	HGNC:816	ENSG00000067842	Q16720	ATP2B3	2.27273			Highly expressed in the cerebellum, particulary in the presynaptic terminals of parallel fibers-Purkinje neurons. Isoform XE and isoform XB are the most abundant isoforms and are detected at low levels in brain and fetal skeletal muscle. The other isoforms are only found at lower levels and not in fetal tissues. {ECO:0000269|PubMed:22912398}.	Not detected in skin	Evidence at protein level	adrenal gland: 12.2;cerebral cortex: 19.1	fallopian tube: 2.0	300014	?Spinocerebellar ataxia, X-linked 1; Adrenomyeloneuropathy, adult	0	0
5947	HGNC:9919	ENSG00000114115	P09455	RBP1	2.36364			Detected in nearly all the tissues with higher expression in adult ovary, pancreas, pituitary gland and adrenal gland, and fetal liver. {ECO:0000269|PubMed:11274389}.	Tissue enhanced	Evidence at protein level	fallopian tube: 627.1;ovary: 1294.2	adrenal gland: 378.0	180260	Propionicacidemia; Emberger syndrome; Myelodysplastic syndrome, susceptibility to; Leukemia, acute myeloid, susceptibility to	0	0
50614	HGNC:4131	ENSG00000182870	Q9HCQ5	GALNT9	2.40909			Specifically expressed in brain. Not expressed in heart, placenta, lung, liver, skeletal muscle, kidney, pancreas, spleen, thymus, prostate, testis, ovary, small intestine, colon and leukocyte. In brain, it is expressed in cerebellum, frontal lobe, temporal lobe, putamen and spinal cord, weakly expressed in cerebral cortex. Not expressed in medulla and occipital pole. {ECO:0000269|PubMed:10978536…	Not detected in skin	Evidence at transcript level	cerebral cortex: 29.5;epididymis: 7.8;thyroid gland: 6.4	kidney: 1.9	606251	?Microcephaly 16, primary, autosomal recessive; Joubert syndrome 24	0	0
8639	HGNC:550	ENSG00000131471	Q16853	AOC3	2.40909		4.76814e+06	Strongly expressed on the high endothelial venules of peripheral lymph nodes and on hepatic endothelia. Also highly expressed in appendix, lung and small intestine. Expressed also in adipose tissue, in bone marrow, colon, heart, kidney, ovary, pancreas, placenta, prostate, skeletal muscle, spleen and testis. Isoform 2 seems to be the predominant transcript in fetal kidneys, fetal cartilage and fe…	Tissue enhanced	Evidence at protein level	adipose tissue: 449.0	smooth muscle: 203.0	603735	Acetyl-CoA carboxylase deficiency; Van Buchem disease; Craniodiaphyseal dysplasia, autosomal dominant	0	0		0	0
10402	HGNC:18080	ENSG00000064225	Q9Y274	ST3GAL6	2.45455			Ubiquitous.	Mixed	Evidence at protein level		liver: 28.4	607156	Coproporphyria; Harderoporphyria	0	1
125206	HGNC:23155	ENSG00000154025	A0PJK1	SLC5A10	2.45455			Seems to be exclusively expressed in kidney. {ECO:0000269|PubMed:22212718}.	Tissue enriched	Evidence at protein level	kidney: 43.7	bone marrow: 1.7	-		0	0
9514	HGNC:24240	ENSG00000128242	Q99999	GAL3ST1	2.59091			Expressed in kidney proximal tubule, gastric mucosa and adenocarcinoma. Highly expressed in renal cell carcinoma cell lines.	Tissue enhanced	Evidence at protein level	duodenum: 23.9;small intestine: 27.7	cerebral cortex: 18.2	602300	Sorsby fundus dystrophy; Osteosarcoma, somatic; Breast cancer, susceptibility to; Prostate cancer, familial, susceptibility to; {Breast and colorectal cancer, susceptibility to} (3)	0	0		0	0
4701	HGNC:7691	ENSG00000267855	O95182	NDUFA7	2.68182				Expressed in all	Evidence at protein level		heart muscle: 67.3	602139	CODAS syndrome; LDL cholesterol level QTL2	1	1
28231	HGNC:10953	ENSG00000101187	Q96BD0	SLCO4A1	2.72727			Ubiquitous, with the exception of spleen and leukocytes.	Mixed	Evidence at protein level		esophagus: 10.6	612436	Retinitis pigmentosa 60; Spinal muscular atrophy, late-onset, Finkel type	0	0
6581	HGNC:10967	ENSG00000146477	O75751	SLC22A3	2.77273			Expressed in placenta, skeletal muscle, prostate, aorta, liver, fetal lung, salivary gland, adrenal gland, kidney and brain cortex. No expression detected in spleen. {ECO:0000269|PubMed:10196521, ECO:0000269|PubMed:10966924, ECO:0000269|PubMed:9933568}.	Mixed	Evidence at protein level		seminal vesicle: 70.0	604842	Leukoencephalopathy, cystic, without megalencephaly; Striatal degeneration, autosomal dominant	0	0
64078	HGNC:16484	ENSG00000197506	Q9HAS3	SLC28A3	2.77273			Expressed in pancreas, bone marrow, trachea, mammary gland, liver, prostate, and regions of intestine, brain, lung, placenta, testis, kidney, and heart. {ECO:0000269|PubMed:11032837}.	Tissue enhanced	Evidence at protein level	breast: 10.7;gallbladder: 11.7;skin: 9.8	bone marrow: 6.2	608269	Thyroid hormone metabolism, abnormal; Nicotine dependence, protection against	0	1
7352	HGNC:12519	ENSG00000175564	P55916	UCP3	2.81818			Only in skeletal muscle and heart. Is more expressed in glycolytic than in oxidative skeletal muscles. {ECO:0000269|PubMed:9196039}.	Tissue enriched	Evidence at protein level	skeletal muscle: 71.2	testis: 3.8	602044	Obesity, severe, and type II diabetes; Spinocerebellar ataxia, autosomal recessive 14	0	0
51302	HGNC:17449	ENSG00000146233	Q9NYL5	CYP39A1	2.86364			Liver specific.	Tissue enhanced	Evidence at protein level	liver: 56.7	epididymis: 28.4	605994	Xeroderma pigmentosum, variant type; Peroxisome biogenesis disorder 4B; Heimler syndrome 2	0	0
90632	HGNC:8772	ENSG00000112541	Q9Y233	PDE10A	2.86364			Abundant in the putamen and caudate nucleus regions of brain and testis, moderately expressed in the thyroid gland, pituitary gland, thalamus and cerebellum. {ECO:0000269|PubMed:10373451, ECO:0000269|PubMed:27058447}.	Not detected in skin	Evidence at protein level	thyroid gland: 14.4	testis: 12.2	610652	Dyskinesia, limb and orofacial, infantile-onset; Striatal degeneration, autosomal dominant	0	1		158181	0.201143
2938	HGNC:4626	ENSG00000243955	P08263	GSTA1	2.90909			Liver.	Not detected in skin	Evidence at protein level	adrenal gland: 1142.9;kidney: 1300.7;liver: 1750.1	small intestine: 1023.4	138359	Polycystic kidney and hepatic disease; Cleidocranial dysplasia, forme fruste, with brachydactyly; Cleidocranial dysplasia, forme fruste, dental anomalies only; Metaphyseal dysplasia with maxillary hypoplasia with or without brachydactyly	0	0
95	HGNC:177	ENSG00000243989	Q03154	ACY1	3		617345	Expression is highest in kidney, strong in brain and weaker in placenta and spleen. {ECO:0000269|PubMed:16465618}.	Group enriched	Evidence at protein level	duodenum: 182.6;kidney: 462.6;liver: 146.9;small intestine: 158.4	thyroid gland: 40.0	104620	Aminoacylase 1 deficiency; Pituitary hormone deficiency, combined, 5; Growth hormone deficiency with pituitary anomalies	0	1		154121	3.61264
360	HGNC:636	ENSG00000165272	Q92482	AQP3	3			Widely expressed in epithelial cells of kidney (collecting ducts) and airways, in keratinocytes, immature dendritic cells and erythrocytes. Isoform 2 is not detectable in erythrocytes at the protein level.	Expressed in all	Evidence at protein level		esophagus: 975.2	600170	Blood group GIL; Arthrogryposis, distal, type 2B; Nemaline myopathy 4, autosomal dominant; CAP myopathy 2	0	0
5330	HGNC:9055	ENSG00000137841	Q00722	PLCB2	3				Tissue enhanced	Evidence at protein level	spleen: 56.7	appendix: 39.4	604114	Platelet PLC beta-2 deficiency (1); Mosaic variegated aneuploidy syndrome 1; Premature chromatid separation trait	0	1		0	0.0396033
57393	HGNC:29437	ENSG00000147003	Q9HBJ8	TMEM27	3.18182			Kidney; collecting ducts. Pancreas; beta cells of islets. {ECO:0000269|PubMed:11278314, ECO:0000269|PubMed:16330323}.	Tissue enriched	Evidence at protein level	kidney: 418.5	parathyroid gland: 26.1	300631	Goiter, multinodular; Multiple congenital anomalies-hypotonia-seizures syndrome 2	0	0
6489	HGNC:10869	ENSG00000111728	Q92185	ST8SIA1	3.22727			Strongly expressed in melanoma cell lines, adult and fetal brain and to a lesser extent in adult and fetal lung. {ECO:0000269|PubMed:7937974, ECO:0000269|PubMed:8631981}.	Mixed	Evidence at protein level		cerebral cortex: 9.1	601123	Humoral hypercalcemia of malignancy (1); Brachydactyly, type E2	0	0
5138	HGNC:8777	ENSG00000186642	O00408	PDE2A	3.22727			Expressed in brain and to a lesser extent in heart, placenta, lung, skeletal muscle, kidney and pancreas.	Tissue enhanced	Evidence at protein level	cerebral cortex: 142.1;spleen: 187.4	adipose tissue: 61.9	602658	Osteoporosis-pseudoglioma syndrome; Bone mineral density variability 1; Hyperostosis, endosteal; van Buchem disease, type 2; Osteosclerosis; Osteoporosis; Exudative vitreoretinopathy 4; Osteopetrosis, autosomal dominant 1	0	0		0	0
10396	HGNC:13531	ENSG00000124406	Q9Y2Q0	ATP8A1	3.45455			Found in most adult tissues except liver, testis and placenta. Most abundant in heart, brain and skeletal muscle. Also detected in fetal tissues. Isoform 1 is only detected in brain, skeletal muscle and heart and is the most abundant form in skeletal muscle.	Tissue enhanced	Evidence at protein level	parathyroid gland: 67.5;thyroid gland: 66.3	cerebral cortex: 58.4	-		0	0
50506	HGNC:13273	ENSG00000140279	Q9NRD8	DUOX2	3.5			Expressed in colon, small intestine, duodenum and tracheal surface epithelial cells (at protein level). Expressed in thyrocytes. Also detected in kidney, liver, lung, pancreas, prostate, salivary glands, rectum and testis. {ECO:0000269|PubMed:10806195, ECO:0000269|PubMed:11514595, ECO:0000269|PubMed:12824283, ECO:0000269|PubMed:15210697, ECO:0000269|PubMed:15591162}.	Group enriched	Evidence at protein level	gallbladder: 448.6;thyroid gland: 124.3;urinary bladder: 90.1	stomach: 38.5	606759	Thyroid dyshormonogenesis 6; Mirror movements 2; ?Fanconi anemia, complementation group R	0	0
948	HGNC:1663	ENSG00000135218	P16671	CD36	3.5				Expressed in all	Evidence at protein level		adipose tissue: 1614.0	173510	Macrothrombocytopenia (1); Platelet glycoprotein IV deficiency; Malaria, cerebral, susceptibility to; Malaria, cerebral, reduced risk of; Coronary heart disease, susceptibility to, 7	0	0
79814	HGNC:18407	ENSG00000116771	Q9BSE5	AGMAT	3.59091			Highly expressed in liver and kidney. Also found in skeletal muscle, fetal liver, brain, testis, skin and the gastrointestinal tract. Within brain, expression is higher in the cerebral cortex with lower levels in the medulla and spinal cord. {ECO:0000269|PubMed:11804860, ECO:0000269|PubMed:11914032}.	Not detected in skin	Evidence at protein level	kidney: 157.9	liver: 36.6	-		0	1		0	0.209275
441024	HGNC:31865	ENSG00000163738	Q9H903	MTHFD2L	3.59091			Isoform 1, isoform 4 and isoform 5 are expressed in brain and placenta. {ECO:0000269|PubMed:21163947}.	Mixed	Evidence at protein level		adrenal gland: 4.9	614047	Epilepsy, familial temporal lobe; Kahrizi syndrome	0	1		0	0.226982
10317	HGNC:920	ENSG00000183778	Q9Y2C3	B3GALT5	3.63636			Expressed in stomach, jejunum, colon, pancreas, small intestine, testis and gastrointestinal and pancreatic cancer cell lines. Hardly detected in lung, liver, adrenal gland and peripheral blood leukocytes.	Not detected in skin	Evidence at protein level	colon: 23.1;duodenum: 28.2;gallbladder: 8.6;rectum: 41.3;small intestine: 37.9	stomach: 5.1	604066	Autoimmune polyendocrinopathy syndrome , type I, with or without reversible metaphyseal dysplasia; Long QT syndrome 5	0	0
29881	HGNC:7898	ENSG00000015520	Q9UHC9	NPC1L1	3.72727			Widely expressed. Expressed in liver. Also expressed in small intestine, pancreas, kidney, lung, pancreas, spleen, heart, gall bladder, brain, testis, stomach and muscle. {ECO:0000269|PubMed:10783261, ECO:0000269|PubMed:14976318, ECO:0000269|PubMed:15671032}.	Not detected in skin	Evidence at protein level	duodenum: 58.7;small intestine: 59.3	liver: 14.2	608010	Ezetimibe, nonresponse to (3); Pallister-Hall syndrome; Polydactyly, preaxial, type IV; Polydactyly, postaxial, types A1 and B; Hypothalamic hamartomas, somatic	0	0
84812	HGNC:9062	ENSG00000115556	Q9BRC7	PLCD4	3.72727			Highly expressed in skeletal muscle and kidney tissues, and at moderate level in intestinal tissue. Expressed in corneal epithelial cells. {ECO:0000269|PubMed:15140260, ECO:0000269|PubMed:15505048}.	Not detected in skin	Evidence at protein level	skeletal muscle: 38.4	testis: 10.0	-		0	1		0	0.254931
3242	HGNC:5147	ENSG00000158104	P32754	HPD	3.86364				Not detected in skin	Evidence at protein level	kidney: 526.3;liver: 1290.5	testis: 10.6	609695	Tyrosinemia, type III; Hawkinsinuria	0	0		0	0
366	HGNC:643	ENSG00000103569	O43315	AQP9	3.90909			Highly expressed in peripheral leukocytes. Also expressed in liver, lung, and spleen.	Tissue enhanced	Evidence at transcript level	appendix: 104.4;liver: 352.6	epididymis: 49.4	602914	Amelogenesis imperfecta, type IIA3; Diabetes mellitus, noninsulin-dependent; Hepatic lipase deficiency	0	0
5336	HGNC:9066	ENSG00000197943	P16885	PLCG2	3.90909				Tissue enhanced	Evidence at protein level	lymph node: 79.9	tonsil: 68.3	600220	Familial cold autoinflammatory syndrome 3; Autoinflammation, antibody deficiency, and immune dysregulation syndrome	0	0		0	0
10991	HGNC:18044	ENSG00000188338	Q99624	SLC38A3	4				Not detected in skin	Evidence at protein level	liver: 173.5	cerebral cortex: 25.6	604437	Hyperglycinuria; Iminoglycinuria, digenic	0	1
25830	HGNC:14903	ENSG00000130540	Q9BR01	SULT4A1	4.04545			Highly expressed in the cerebral cortex and frontal lobe, slightly less in the cerebellum, occipital and temporal lobes, relatively low in the medulla and putamen, and lowest in the spinal cord. No expression detected in the pancreas (PubMed:10698717). Highly expressed in fetal brain and occipital lobe, slightly less in the whole brain, frontal lobe, hippocampus, and lung, very low expression in …	Not detected in skin	Evidence at protein level	cerebral cortex: 144.1	adrenal gland: 4.1	608359	Phelan-McDermid syndrome; Schizophrenia 15	0	1
8622	HGNC:8794	ENSG00000113231	O95263	PDE8B	4.04545			Abundantly expressed in the thyroid. Also very weakly expressed in brain, spinal cord and placenta. In the thyroid isoform 1 predominates, and isoforms 2 and 6 are also highly expressed. In the placenta isoforms 1 and 2 are expressed equally. In the brain isoform 2 predominates. {ECO:0000269|PubMed:12372422, ECO:0000269|PubMed:12681444}.	Tissue enriched	Evidence at protein level	thyroid gland: 292.2	cerebral cortex: 53.2	603390	Pigmented nodular adrenocortical disease, primary, 3; Striatal degeneration, autosomal dominant	0	1		0	0.094224
5172	HGNC:8818	ENSG00000091137	O43511	SLC26A4	4.04545			High expression in adult thyroid, lower expression in adult and fetal kidney and fetal brain. Not expressed in other tissues.	Not detected in skin	Evidence at protein level	thyroid gland: 422.9	cerebral cortex: 15.2	605646	Pendred syndrome; Deafness, autosomal recessive 4, with enlarged vestibular aqueduct	0	1
84129	HGNC:30211	ENSG00000240303	Q709F0	ACAD11	4.22727			Widely expressed with highest levels in brain followed by liver, heart and kidney. {ECO:0000269|PubMed:21237683}.	Expressed in all	Evidence at protein level		kidney: 36.4	614288	Otosclerosis 5 (2); ?Cutaneous telangiectasia and cancer syndrome, familial	0	1
6543	HGNC:11069	ENSG00000118160	Q9UPR5	SLC8A2	4.31818				Not detected in skin	Evidence at protein level	cerebral cortex: 68.4	endometrium: 6.2	601901	Hypogonadotropic hypogonadism 23 with or without anosmia; Mandibular hypoplasia, deafness, progeroid features, and lipodystrophy syndrome	0	1
93010	HGNC:18811	ENSG00000156966	Q8NFL0	B3GNT7	4.36364				Tissue enhanced	Evidence at protein level	rectum: 74.0	colon: 55.3	615313	Inflammatory bowel disease (Crohn disease) 10; Gilbert syndrome; Crigler-Najjar syndrome, type II; Hyperbilirubinemia, familial transient neonatal;	0	1
2678	HGNC:4250	ENSG00000100031	P19440	GGT1	4.5			Detected in fetal and adult kidney and liver, adult pancreas, stomach, intestine, placenta and lung. Isoform 3 is lung-specific. There are several other tissue-specific forms that arise from alternative promoter usage but that produce the same protein.	Tissue enhanced	Evidence at protein level	kidney: 160.6	small intestine: 97.9	612346	Schizophrenia, susceptibility to; Panic disorder, susceptibility to; 137181	0	1		0	0
84803	HGNC:28157	ENSG00000138678	Q53EU6	GPAT3	4.63636			Widely expressed. Expressed in liver, kidney, testis, brain, heart, skeletal muscle, thyroid, prostate, thymus and placenta. Also expressed lung and adipose tissue. {ECO:0000269|PubMed:17002884, ECO:0000269|PubMed:17170135}.	Tissue enhanced	Evidence at protein level	kidney: 89.3	duodenum: 41.9	610958	Muscular dystrophy, limb-girdle, type 1G; Multiple system atrophy, susceptibility to	0	1
6547	HGNC:11070	ENSG00000100678	P57103	SLC8A3	4.68182			Isoform 2 is expressed in brain and skeletal muscle. Isoform 3 is expressed in excitable cells of brain, retina and skeletal muscle. Isoform 4 is expressed in skeletal muscle. {ECO:0000269|PubMed:15777725}.	Not detected in skin	Evidence at protein level	cerebral cortex: 16.3;skeletal muscle: 6.1	adrenal gland: 1.7	-		0	1
6512	HGNC:10945	ENSG00000162383	O00341	SLC1A7	4.86364			Expressed primarily in retina. Detectable in liver, heart, muscle and brain.	Not detected in skin	Evidence at protein level	gallbladder: 8.5	fallopian tube: 4.4	-		0	1
2653	HGNC:4208	ENSG00000140905	P23434	GCSH	4.90909				Expressed in all	Evidence at protein level		thyroid gland: 101.1	238330	Glycine encephalopathy; Spinocrebellar ataxia, autosomal recessive 12; Epileptic encephalopathy, early infantile, 28	0	1
51540	HGNC:18161	ENSG00000132330	Q96I15	SCLY	4.95455				Expressed in all	Evidence at protein level		testis: 12.8	611056	Advanced sleep phase syndrome, familial, 1; Multiple sclerosis, disease progression, modifier of	0	1
114805	HGNC:23242	ENSG00000144278	Q8IUC8	GALNT13	5			Specifically expressed in neuronal cells. Expressed in fetal brain, whole adult brain, cerebral cortex and cerebellum. Not expressed in other tissues tested. {ECO:0000269|PubMed:12407114}.	Not detected in skin	Evidence at protein level	adrenal gland: 6.6;cerebral cortex: 32.8	lung: 3.2	608369	Mesomelic dysplasia, Kantaputra type (2); Myasthenic syndrome, congenital, 1B, fast-channel; Multiple pterygium syndrome, lethal type	0	1
1036	HGNC:1795	ENSG00000129596	Q16878	CDO1	5.04545			Highly expressed in liver and placenta. Low expression in heart, brain and pancreas. Also detected in hepatoblastoma Hep-G2 cells. {ECO:0000269|PubMed:10427686}.	Tissue enhanced	Evidence at protein level	epididymis: 135.2;liver: 209.6	adipose tissue: 103.7	603943	{Esophagitis, eosinophilic, 2} (2); Obesity, susceptibility to, BMIQ12	0	1		374445	1.07728
5950	HGNC:9922	ENSG00000138207	P02753	RBP4	5.04545				Tissue enriched	Evidence at protein level	liver: 6086.1	adipose tissue: 630.4	180250	Retinal dystrophy, iris coloboma, and comedogenic acne syndrome; Microphthalmia, isolated, with coloboma 10	0	1
10588	HGNC:7437	ENSG00000136371	P49914	MTHFS	5.18182				Expressed in all	Evidence at protein level		liver: 115.9	604197	EDICT syndrome; Nicotine dependence, susceptibility to	0	1		207014	0.915147
4881	HGNC:7943	ENSG00000169418	P16066	NPR1	5.18182				Tissue enhanced	Evidence at protein level	adipose tissue: 71.8;fallopian tube: 57.6	placenta: 25.2	108960	{Asperger syndrome susceptibility 3} (2); Pyropoikilocytosis; Spherocytosis, type 3	0	1		0	0
24	HGNC:34	ENSG00000198691	P78363	ABCA4	5.22727			Retinal-specific. Seems to be exclusively found in the rims of rod photoreceptor cells.	Not detected in skin	Evidence at protein level	epididymis: 9.7	kidney: 4.1	601691	Stargardt disease 1; Retinitis pigmentosa 19; Cone-rod dystrophy 3; Macular degeneration, age-related, 2; Fundus flavimaculatus; Retinal dystrophy, early-onset severe	0	1
2330	HGNC:3773	ENSG00000131781	P49326	FMO5	5.36364			Expressed in fetal and adult liver.	Tissue enhanced	Evidence at protein level	liver: 324.2	small intestine: 77.0	603957	Chromosome 1q21.1 duplication syndrome (4); Malaria, severe, susceptibility to; Pseudomonas aeruginosa, susceptibility to chronic infection by, in cystic fibrosis	0	1
3290	HGNC:5208	ENSG00000117594	P28845	HSD11B1	5.36364			Widely expressed. Highest expression in liver.	Group enriched	Evidence at protein level	liver: 491.1;placenta: 104.6	ovary: 31.5	600713	Cortisone reductase deficiency 2; Cardiomyopathy, dilated, 1D; Cardiomyopathy, familial restrictive, 3; Left ventricular noncompaction 6	0	1		0	0
3292	HGNC:5210	ENSG00000108786	P14061	HSD17B1	5.36364				Tissue enriched	Evidence at protein level	placenta: 98.3	cerebral cortex: 7.1	109684	Osteogenesis imperfecta, type XI; Bruck syndrome 1	0	1		0	1.03472
123099	HGNC:20113	ENSG00000168350	Q6QHC5	DEGS2	5.59091			Highly expressed in skin, intestine and kidney. {ECO:0000269|PubMed:15063729}.	Tissue enhanced	Evidence at protein level	skin: 31.3;small intestine: 39.5	duodenum: 25.5	610862	Machado-Joseph disease; ?Spinocerebellar ataxia 40	0	1
314	HGNC:549	ENSG00000131480	O75106	AOC2	5.59091			Expressed in many tissues with much higher expression in retina. Isoform 1 and isoform 2 are expressed in adipose tissue, whereas isoform 1 only seems to be present in thymus, and isoform 2 only in testis. {ECO:0000269|PubMed:12755418, ECO:0000269|PubMed:17400359, ECO:0000269|PubMed:19588076}.	Not detected in skin	Evidence at protein level	adipose tissue: 6.2;testis: 5.9	spleen: 1.2	602268	Acetyl-CoA carboxylase deficiency; Van Buchem disease; Craniodiaphyseal dysplasia, autosomal dominant	0	1
27010	HGNC:17358	ENSG00000196511	Q9H3S4	TPK1	5.63636			Detected in heart, kidney, testis, small intestine and peripheral blood leukocytes, and at very low levels in a variety of tissues. {ECO:0000269|PubMed:11342111, ECO:0000269|PubMed:11342117}.	Not detected in skin	Evidence at protein level		duodenum: 14.4	606370	Thiamine metabolism dysfunction syndrome 5 (episodic encephalopathy type); ?Thromboxane synthase deficiency	0	1		251423	0
1120	HGNC:1938	ENSG00000100288	Q9Y259	CHKB	5.63636				Mixed	Evidence at protein level		testis: 15.0	612395	Muscular dystrophy, congenital, megaconial type; Dermatofibrosarcoma protuberans; Basal ganglia calcification, idiopathic, 5	0	1		98088.5	4.0591
2710	HGNC:4289	ENSG00000198814	P32189	GK	5.81818	C,C(P),R(P)		Highly expressed in the liver, kidney and testis. Isoform 2 and isoform 3 are expressed specifically in testis and fetal liver, but not in the adult liver.	Tissue enhanced	Evidence at protein level	kidney: 110.2;small intestine: 100.8	duodenum: 89.7	300474	Glycerol kinase deficiency; 46XY sex reversal 2, dosage-sensitive	0	1		97856.6	3.38517
3795	HGNC:6315	ENSG00000138030	P50053	KHK	6.09091	C,C(P),R		Most abundant in liver, kidney, gut, spleen and pancreas. Low levels also found in adrenal, muscle, brain and eye. {ECO:0000269|PubMed:9799106}.	Group enriched	Evidence at protein level	duodenum: 116.2;kidney: 111.0;liver: 97.3;small intestine: 135.8	cerebral cortex: 10.1	614058	Fructosuria; Obesity, early-onset, susceptibility to	0	1		0	0.190643
27124	HGNC:8956	ENSG00000185133	Q15735	INPP5J	6.27273	C,C(P),R			Group enriched	Evidence at protein level	parathyroid gland: 211.5;thyroid gland: 241.2	small intestine: 22.8	606481	Cataract 23; DiGeorge syndrome; Velocardiofacial syndrome; Tetralogy of Fallot	0	1		0	0.180267
4846	HGNC:7876	ENSG00000164867	P29474	NOS3	6.40909			Platelets, placenta, liver and kidney. {ECO:0000269|PubMed:7515611}.	Tissue enriched	Evidence at protein level	spleen: 73.1	adipose tissue: 10.7	163729	{Coronary artery spasm 1, susceptibility to} (3); Alzheimer disease, late-onset, susceptibility to; Hypertension, susceptibility to; Hypertension, pregnancy-induced; {Placental abruption} (3); Ischemic stroke, susceptibility to	0	1		0	0
10861	HGNC:10993	ENSG00000145217	Q9H2B4	SLC26A1	7.04545			Expressed most abundantly in the kidney and liver, with lower levels in the pancreas, testis, brain, small intestine, colon, and lung. {ECO:0000269|PubMed:12713736}.	Mixed	Evidence at protein level		kidney: 6.1	610130	?Nephrolithiasis, calcium oxalate; Retinitis pigmentosa-40	0	1
23539	HGNC:16270	ENSG00000100156	O95907	SLC16A8	7.22727	R,C(P),R(P)		Retinal pigment epithelium.	Mixed	Evidence at transcript level		prostate: 5.7	610409	Neutrophil immunodeficiency syndrome; Dermatofibrosarcoma protuberans; Basal ganglia calcification, idiopathic, 5	0	1
55065	HGNC:30225	ENSG00000132517	Q9NWF4	SLC52A1	7.27273	R,C(P),R(P)		Widely expressed. Highly expressed in the testis, placenta and small intestine. Expressed at lower level in other tissues. {ECO:0000269|PubMed:12740431, ECO:0000269|PubMed:18632736, ECO:0000269|PubMed:20463145}.	Group enriched	Evidence at protein level	duodenum: 37.1;placenta: 26.0;skin: 13.3;small intestine: 26.8	parathyroid gland: 2.6	607883	Riboflavin deficiency; Subcortical laminar heterotopia	0	1
275	HGNC:473	ENSG00000145020	P48728	AMT	7.45455				Expressed in all	Evidence at protein level		endometrium: 25.3	238310	Glycine encephalopathy; Cardiomyopathy, hypertrophic, 13	0	1	1	0	0.267186
249	HGNC:438	ENSG00000162551	P05186	ALPL	7.72727	R,C(P),R(P)			Not detected in skin	Evidence at protein level	lung: 78.9	kidney: 47.0	171760	Hypophosphatasia, infantile; Hypophosphatasia, childhood; Odontohypophosphatasia; Hypophosphatasia, adult	0	1		64486.7	3.02863
1571	HGNC:2631	ENSG00000130649	P05181	CYP2E1	8.09091	R,C(P),R(P)			Tissue enriched	Evidence at protein level	liver: 5312.8	tonsil: 34.3	124040	Papillorenal syndrome; Glomerulosclerosis, focal segmental, 7	0	1
9420	HGNC:2652	ENSG00000172817	O75881	CYP7B1	8.40909	R,C(P),R(P)		Brain, testis, ovary, prostate, liver, colon, kidney, and small intestine.	Tissue enhanced	Evidence at protein level	parathyroid gland: 39.6	thyroid gland: 22.3	603711	Bile acid synthesis defect, congenital, 3; Spastic paraplegia 5A, autosomal recessive	0	1
51268	HGNC:17804	ENSG00000179761	Q9P0Z9	PIPOX	8.54545	C(P),R(P)			Not detected in skin	Evidence at protein level	kidney: 136.7;liver: 235.2	epididymis: 26.2	-		0	1		0	0
2329	HGNC:3772	ENSG00000076258	P31512	FMO4	8.86364	C,R,R(P)		Liver.	Tissue enhanced	Evidence at protein level	kidney: 47.7;liver: 30.1	parathyroid gland: 10.7	136131	Trimethylaminuria; Lung cancer, susceptibility to	0	1
7498	HGNC:12805	ENSG00000158125	P47989	XDH	9.31818	R,R(P)		Detected in milk (at protein level). {ECO:0000269|Ref.12}.	Tissue enhanced	Evidence at protein level	breast: 48.6;duodenum: 46.9;liver: 35.9;small intestine: 55.8	colon: 11.4	607633	Xanthinuria, type I; Auditory neuropathy, autosomal recessive, 1	0	1
6518	HGNC:11010	ENSG00000142583	P22732	SLC2A5	9.36364	R,R(P)		Detected in skeletal muscle, and in jejunum brush border membrane and basolateral membrane (at protein level) (PubMed:7619085). Expressed in small intestine, and at much lower levels in kidney, skeletal muscle, and adipose tissue. {ECO:0000269|PubMed:1695905, ECO:0000269|PubMed:7619085}.	Tissue enhanced	Evidence at protein level	duodenum: 112.1;small intestine: 94.6;testis: 139.5	bone marrow: 64.6	138230	Schizophrenia 12; Atrial standstill 2	0	1
2348	HGNC:3791	ENSG00000110195	P15328	FOLR1	9.36364	C,R		Primarily expressed in tissues of epithelial origin. Expression is increased in malignant tissues. Expressed in kidney, lung and cerebellum. Detected in placenta and thymus epithelium. {ECO:0000269|PubMed:2527252, ECO:0000269|PubMed:2768245, ECO:0000269|PubMed:9063895}.	Not detected in skin	Evidence at protein level	cervix, uterine: 176.8;fallopian tube: 289.8;lung: 284.9	kidney: 154.6	136430	Neurodegeneration due to cerebral folate transport deficiency; Pituitary adenoma, prolactin-secreting; Pituitary adenoma, ACTH-secreting	0	1
197257	HGNC:19708	ENSG00000166816	Q86WU2	LDHD	9.40909	C,R,R(P)		Expressed moderately in heart and liver and at lower levels in skeletal muscle and kidney. {ECO:0000269|PubMed:12127981}.	Mixed	Evidence at protein level		kidney: 33.9	607490	Fibrosis of extraocular muscles, congenital, 3A; Cortical dysplasia, complex, with other brain malformations 1	0	1		0	0
57571	HGNC:29268	ENSG00000172508	A5YM72	CARNS1	9.40909	C,R,R(P)			Not detected in skin	Evidence at protein level	cerebral cortex: 37.2;skeletal muscle: 25.9	heart muscle: 3.4	613368	Spastic paraplegia 76, autosomal recessive; Silver spastic paraplegia syndrome; Neuropathy, distal hereditary motor, type VA; Encephalopathy, progressive, with or without lipodystrophy	0	1
51703	HGNC:16526	ENSG00000197142	Q9ULC5	ACSL5	9.45455	C,R,R(P)			Expressed in all	Evidence at protein level		small intestine: 469.9	605677	?Thyroid cancer, nonmedullary, 5; Venous thromboembolism, susceptibility to	0	1		0	0.0303318
377677	HGNC:14914	ENSG00000185015	Q8N1Q1	CA13	9.59091	R		Expressed in thymus, small intestine, spleen, prostate, ovary, colon and testis. {ECO:0000269|PubMed:14600151}.	Mixed	Evidence at protein level		small intestine: 16.9	-		0	1		0	0.144472
29953	HGNC:30748	ENSG00000072657	Q9UKU6	TRHDE	9.59091	C,R(P)		Predominantly expressed in brain.	Not detected in skin	Evidence at protein level		cerebral cortex: 8.0	606950	Nephrotic syndrome, type 11; Buschke-Ollendorff syndrome; Melorheostosis with osteopoikilosis	0	1
622	HGNC:1027	ENSG00000161267	Q02338	BDH1	9.68182	R,C(P),R(P)			Tissue enriched	Evidence at protein level	liver: 168.8	colon: 27.4	603063	Optic atrophy 1; Glaucoma, normal tension, susceptibility to; Optic atrophy plus syndrome; Behr syndrome; ?Mitochondrial DNA depletion syndrome 14 (encephalocardiomyopathic type)	0	1		45149.3	0.653858
23498	HGNC:4796	ENSG00000162882	P46952	HAAO	9.72727	C(P),R,R(P)			Tissue enhanced	Evidence at protein level	liver: 151.8	small intestine: 46.4	604521	Diarrhea 5, with tufting enteropathy, congenital; Colorectal cancer, hereditary nonpolyposis, type 8	0	1
1056	HGNC:1848	ENSG00000170835	P19835	CEL	9.81818	R,C(P),R(P)		Mammary gland and pancreas. Expressed by eosinophils. {ECO:0000269|PubMed:11834744}.	Tissue enriched	Evidence at protein level	pancreas: 23387.1	epididymis: 326.8	114840	Maturity-onset diabetes of the young, type VIII; Muscular dystrophy-dystroglycanopathy (congenital with mental retardation), type B, 1; Muscular dystrophy-dystroglycanopathy (limb-girdle), type C, 1	0	1
53905	HGNC:3062	ENSG00000137857	Q9NRD9	DUOX1	9.86364	C,R(P)		Expressed in thyrocytes and tracheal surface epithelial cells (at protein level). Expressed in thyroid, trachea, bronchium, and to a lower extent, in placenta, testis, prostate, pancreas and heart. {ECO:0000269|PubMed:10806195, ECO:0000269|PubMed:11514595, ECO:0000269|PubMed:12824283, ECO:0000269|PubMed:15210697}.	Tissue enhanced	Evidence at protein level	skin: 96.8;thyroid gland: 92.3	esophagus: 73.4	606758	Deafness and male infertility (4); Mirror movements 2; ?Fanconi anemia, complementation group R	0	1
84002	HGNC:15684	ENSG00000176597	Q9BYG0	B3GNT5	10.1818	C,C(P)		Widely expressed. Highly expressed in lung, colon, placenta, testis, pituitary gland and cerebellum. Weakly expressed in brain, liver, spleen, lymph node and thymus. {ECO:0000269|PubMed:11283017}.	Expressed in all	Evidence at protein level		bone marrow: 49.2	615333	Spastic paraplegia 14, autosomal recessive (2); Woolly hair, autosomal recessive 2 with or without hypotrichosis	0	1
443	HGNC:756	ENSG00000108381	P45381	ASPA	10.2273	R,R(P)		Brain white matter, skeletal muscle, kidney, adrenal glands, lung and liver.	Tissue enhanced	Evidence at protein level	kidney: 39.5	cerebral cortex: 24.8	608034	Canavan disease; Cortical dysplasia, complex, with other brain malformations 1	1	1		0	0
79369	HGNC:15683	ENSG00000176383	Q9C0J1	B3GNT4	10.2727	R,C(P)		Mainly expressed in brain tissues such as whole brain, hippocampus, amygdala, cerebellum and caudate nucleus. Also expressed in colon, esophagus and kidney. {ECO:0000269|PubMed:11042166}.	Tissue enhanced	Evidence at protein level	cerebral cortex: 4.3;skin: 2.9	kidney: 1.9	605864	Colorectal cancer, susceptibility to, 12; FILS syndrome	0	1
55512	HGNC:14240	ENSG00000103056	Q9NY59	SMPD3	10.3636	R,R(P)		Predominantly expressed in brain. {ECO:0000269|PubMed:10823942}.	Tissue enhanced	Evidence at protein level	duodenum: 62.7;small intestine: 64.1	stomach: 22.9	-		0	1
23600	HGNC:451	ENSG00000242110	Q9UHK6	AMACR	10.3636	R,R(P)			Expressed in all	Evidence at protein level		kidney: 134.0	604489	Alpha-methylacyl-CoA racemase deficiency; Bile acid synthesis defect, congenital, 4	0	1		0	1.49438
218	HGNC:405	ENSG00000108602	P30838	ALDH3A1	10.6818	C(P)		High levels in stomach, esophagus and lung; low level in the liver and kidney.	Group enriched	Evidence at protein level	esophagus: 407.6;skin: 84.5;stomach: 210.9	tonsil: 32.2	100660	Ectodermal dysplasia 6, hair/nail type (2); ?Myasthenic syndrome, congenital, 2C, associated with acetylcholine receptor deficiency	0	1		0	0
2643	HGNC:4193	ENSG00000131979	P30793	GCH1	11.0455	R,R(P)		In epidermis, expressed predominantly in basal undifferentiated keratinocytes and in some but not all melanocytes (at protein level). {ECO:0000269|PubMed:16778797}.	Tissue enhanced	Evidence at protein level	bone marrow: 22.7	liver: 18.8	600225	Dystonia, DOPA-responsive, with or without hyperphenylalaninemia; Hyperphenylalaninemia, BH4-deficient, B	0	1		0	0.142151
7915	HGNC:408	ENSG00000112294	P51649	ALDH5A1	11.2273	R(P)		Brain, pancreas, heart, liver, skeletal muscle and kidney. Lower in placenta.	Expressed in all	Evidence at protein level		liver: 46.8	610045	Succinic semialdehyde dehydrogenase deficiency; ?Deafness, autosomal recessive 66	1	1		0	0.019857
1789	HGNC:2979	ENSG00000088305	Q9UBC3	DNMT3B	11.2727	R		Ubiquitous; highly expressed in fetal liver, heart, kidney, placenta, and at lower levels in spleen, colon, brain, liver, small intestine, lung, peripheral blood mononuclear cells, and skeletal muscle. Isoform 1 is expressed in all tissues except brain, skeletal muscle and PBMC, 3 is ubiquitous, 4 is expressed in all tissues except brain, skeletal muscle, lung and prostate and 5 is detectable onl…	Tissue enhanced	Evidence at protein level	testis: 9.2	skin: 4.5	602900	Immunodeficiency-centromeric instability-facial anomalies syndrome 1; Skin/hair/eye pigmentation 9, brown/nonbrown eyes	0	1		0	0.677005
55304	HGNC:16253	ENSG00000172296	Q9NUV7	SPTLC3	11.4091	C,C(P)		Expressed in most tissues, except peripheral blood cells and bone marrow, with highest levels in heart, kidney, liver, uterus and skin. {ECO:0000269|PubMed:17023427}.	Mixed	Evidence at protein level		thyroid gland: 40.7	611120	{Colorectal cancer, susceptibility to, 11} (2); Corneal endothelial dystrophy and perceptive deafness; Corneal dystrophy, Fuchs endothelial, 4	0	1		0	0.20471
6480	HGNC:10860	ENSG00000073849	P15907	ST6GAL1	11.5455	C,C(P)			Expressed in all	Evidence at protein level		liver: 271.6	109675	Charcot-Marie-Tooth disease, axonal, type 2T; ?Spinocerebellar ataxia 43	0	1
5321	HGNC:9035	ENSG00000116711	P47712	PLA2G4A	11.5455	R		Expressed in various tissues such as macrophages, platelets, neutrophils, fibroblasts and lung endothelium.	Tissue enhanced	Evidence at protein level	parathyroid gland: 196.9	seminal vesicle: 67.6	600522	Phospholipase A2, group IV A, deficiency of (3); Enlarged vestibular aqueduct, digenic	0	1		65595.8	0.922917
137872	HGNC:16354	ENSG00000147576	Q8IWW8	ADHFE1	11.7727	R,R(P)		Only expressed in adult liver. {ECO:0000269|PubMed:12592711}.	Not detected in skin	Evidence at protein level		liver: 14.3	611083	Charcot-Marie-Tooth disease, axonal, type 2H (2); Febrile seizures, familial, 11	0	1
8029	HGNC:2548	ENSG00000107611	O60494	CUBN	11.7727	C,R(P)		Expressed in kidney proximal tubule cells, placenta, visceral yolk-sac cells and in absorptive intestinal cells. Expressed in the epithelium of intestine and kidney.	Group enriched	Evidence at protein level	kidney: 152.5;small intestine: 55.3	thyroid gland: 4.7	602997	Megaloblastic anemia-1, Finnish type; Pancreatic agenesis 2	0	1
51805	HGNC:18175	ENSG00000132423	Q9NZJ6	COQ3	11.8182	C,R			Expressed in all	Evidence at protein level		parathyroid gland: 20.6	-		0	1		61497.3	3.99506
4129	HGNC:6834	ENSG00000069535	P27338	MAOB	12.2273	R(P)			Mixed	Evidence at protein level		seminal vesicle: 213.0	309860	Brunner syndrome; Antisocial behavior	0	1		0	0
51478	HGNC:5215	ENSG00000132196	P56937	HSD17B7	12.3182			Highly expressed in adrenal gland, liver, lung and thymus. Expressed in breast, ovaries, pituitary gland, pregnant uterus, prostate, kidney, lymph node, small intestine, spinal cord and trachea. Weakly expressed in all other tissues tested. Isoform 3 is expressed in eye ciliary epithelial cells and neuroendocrine cells.	Mixed	Evidence at protein level		liver: 17.2	606756	Glycosylphosphatidylinositol deficiency; Enlarged vestibular aqueduct, digenic	0	1		93633.8	2.57249
2977	HGNC:4684	ENSG00000152402	P33402	GUCY1A2	12.4545	C,C(P)		Isoform 1 is expressed in fetal brain, liver, colon, endothelium and testis. Isoform 2 is expressed only in liver, colon and endothelium.	Not detected in skin	Evidence at protein level	placenta: 25.4	endometrium: 21.0	601244	Fasting plasma glucose level QTL 3 (2); Haim-Munk syndrome; Periodontitis 1, juvenile	0	1
5334	HGNC:9063	ENSG00000115896	Q15111	PLCL1	12.4545			Expressed in a variety of fetal and adult organs including brain, lung and kidney. Its expression was greatly reduced in small and non-small cell lung carcinoma. Isoform 1 is predominantly expressed in brain. {ECO:0000269|PubMed:16952428, ECO:0000269|PubMed:7633416}.	Not detected in skin	Evidence at protein level		kidney: 34.0	600597	Immunodeficiency, common variable, 1; Systemic lupus erythematosus, susceptibility to; Diabetes mellitus, insulin-dependent, 12; Celiac disease, susceptibility to, 3; Autoimmune lymphoproliferative syndrome, type V	0	1
9481	HGNC:21065	ENSG00000153291	O95847	SLC25A27	12.5	R(P)		Found in adult and fetal brain. Present in most of the brain tissues, with low levels in spinal chord, corpus callosum and substantia nigra.	Mixed	Evidence at protein level		epididymis: 83.8	613725	Endocrine-cerebroosteodysplasia; Cleidocranial dysplasia, forme fruste, with brachydactyly; Cleidocranial dysplasia, forme fruste, dental anomalies only; Metaphyseal dysplasia with maxillary hypoplasia with or without brachydactyly	0	1
1757	HGNC:10536	ENSG00000123453	Q9UL12	SARDH	12.6818	C(P),R(P)			Not detected in skin	Evidence at protein level	epididymis: 58.4;liver: 43.2	kidney: 12.5	604455	Sarcosinemia; Muscular dystrophy-dystroglycanopathy (congenital with mental retardation), type B, 1; Muscular dystrophy-dystroglycanopathy (limb-girdle), type C, 1	0	1		102603	0.275263
1491	HGNC:2501	ENSG00000116761	P32929	CTH	12.6818	C			Expressed in all	Evidence at protein level		liver: 73.1	607657	Cystathioninuria; Homocysteine, total plasma, elevated (3)	0	1		42696.7	0.704433
107	HGNC:232	ENSG00000164742	Q08828	ADCY1	12.8636	R(P)		Detected in zona glomerulosa and zona fasciculata in the adrenal gland (at protein level) (PubMed:11549699). Brain, retina and adrenal medulla. {ECO:0000269|PubMed:11549699, ECO:0000269|PubMed:8314585}.	Not detected in skin	Evidence at protein level	cerebral cortex: 35.1	cervix: 8.2	103072	?Deafness, autosomal recessive 44; Pallister-Hall syndrome; Polydactyly, preaxial, type IV; Polydactyly, postaxial, types A1 and B; Hypothalamic hamartomas, somatic	0	1
4248	HGNC:7046	ENSG00000128268	Q09327	MGAT3	13.3182	R(P)			Tissue enhanced	Evidence at protein level	cerebral cortex: 38.7	small intestine: 33.2	604621	Myocardial infarction, susceptibility to; Codeine sensitivity	0	1
23236	HGNC:15917	ENSG00000182621	Q9NQ66	PLCB1	13.5455	R(P)			Tissue enhanced	Evidence at protein level	cerebral cortex: 66.1;parathyroid gland: 110.6	placenta: 23.5	607120	Epileptic encephalopathy, early infantile, 12; Bardet-Biedl syndrome 6	0	1
23057	HGNC:16789	ENSG00000157064	Q9BZQ4	NMNAT2	13.5909			Highly expressed in brain, in particular in cerebrum, cerebellum, occipital lobe, frontal lobe, temporal lobe and putamen. Also found in the heart, skeletal muscle, pancreas and islets of Langerhans. {ECO:0000269|PubMed:12359228, ECO:0000269|PubMed:14516279, ECO:0000269|PubMed:16118205}.	Not detected in skin	Evidence at protein level	cerebral cortex: 73.8	heart muscle: 13.7	608701	Basal ganglia calcification, idiopathic, 6; Epidermolysis bullosa, junctional, non-Herlitz type	0	1		0	0
1588	HGNC:2594	ENSG00000137869	P11511	CYP19A1	13.5909	C,R		Widely expressed, including in adult and fetal brain, placenta, skin fibroblasts, adipose tissue and gonads. {ECO:0000269|PubMed:2040633, ECO:0000269|PubMed:3018730, ECO:0000269|PubMed:7690033, ECO:0000269|PubMed:8117272}.	Not detected in skin	Evidence at protein level	placenta: 173.9	testis: 12.4	107910	Aromatase deficiency; Aromatase excess syndrome	0	1
337876	HGNC:24293	ENSG00000198108	Q70JA7	CHSY3	13.8636			Detected at low levels in brain, cerebral cortex, uterus and small intestine. {ECO:0000269|PubMed:12907687}.	Not detected in skin	Evidence at protein level	cervix, uterine: 7.1	gallbladder: 4.5	609963	Leukemia, juvenile myelomonocytic, somatic; Myelogenous leukemia, acute (3)	0	1
5287	HGNC:8972	ENSG00000133056	O00750	PIK3C2B	14.0455			Expressed in columnar and transitional epithelia, mononuclear cells, and ganglion cells (at protein level). Widely expressed, with highest levels in thymus and placenta and lowest in peripheral blood, skeletal muscle and kidney. {ECO:0000269|PubMed:14563213, ECO:0000269|PubMed:9144573}.	Mixed	Evidence at protein level		lymph node: 28.6	602838	Progressive familial heart block, type II (2); Epidermolysis bullosa, junctional, non-Herlitz type; Amelogenesis imperfecta, type IA	0	1		0	0.330442
29958	HGNC:24475	ENSG00000132837	Q9UI17	DMGDH	14.2727				Not detected in skin	Evidence at protein level	kidney: 177.8;liver: 146.1	epididymis: 14.7	605849	Dimethylglycine dehydrogenase deficiency; Leigh syndrome	0	1		0	0
55790	HGNC:24290	ENSG00000147408	Q8TDX6	CSGALNACT1	14.5909	C,C(P)		Ubiquitous, with the highest levels in placenta, thyroid, bladder, prostate and adrenal gland. Detected at low levels in the other tissues examined. {ECO:0000269|PubMed:11788602, ECO:0000269|PubMed:12163485, ECO:0000269|PubMed:12446672}.	Expressed in all	Evidence at protein level		thyroid gland: 144.8	616615	Zimmermann-Laband syndrome 2; Deafness, congenital, with onychodystrophy, autosomal dominant	0	1
54020	HGNC:11024	ENSG00000160190	P57057	SLC37A1	14.6364			Expressed in numerous tissues, with highest expression in pancreas, kidney, bone marrow, spleen, liver, small intestine, as well as in fetal brain, liver and spleen. {ECO:0000269|PubMed:11112347, ECO:0000269|PubMed:21949678}.	Mixed	Evidence at protein level		duodenum: 46.9	608094	Leukemia, acute myeloid; Platelet disorder, familial, with associated myeloid malignancy	0	1
84920	HGNC:23162	ENSG00000139133	Q5BKT4	ALG10	14.9545	R(P)			Mixed	Evidence at protein level		parathyroid gland: 4.6	603313	Long QT syndrome, acquired, reduced susceptibility to; Meconium ileus	0	1
3038	HGNC:4820	ENSG00000103044	O00219	HAS3	15	R(P)			Tissue enhanced	Evidence at protein level	lung: 29.9;urinary bladder: 37.7	stomach: 12.1	602428	Mental retardation, autosomal dominant 21; Ectodermal dysplasia, ectrodactyly, and macular dystrophy	0	1
216	HGNC:402	ENSG00000165092	P00352	ALDH1A1	15.4091	C,C(P)	4.68211e+07		Expressed in all	Evidence at protein level		liver: 758.5	100640	Cataract 26, multiple types (2); Deafness, autosomal dominant 36	0	1		0	0
5139	HGNC:8778	ENSG00000172572	Q14432	PDE3A	15.8636				Not detected in skin	Evidence at protein level	heart muscle: 38.3	placenta: 31.1	123805	Hypertension and brachydactyly syndrome; Neuropathy, hereditary sensory and autonomic, type II	0	1
3706	HGNC:6178	ENSG00000137825	P23677	ITPKA	15.9091				Not detected in skin	Evidence at protein level	cerebral cortex: 25.8;duodenum: 18.2;small intestine: 20.2	stomach: 9.1	147521	Dyskeratosis congenita, autosomal recessive 1; Epilepsy, juvenile myoclonic (2)	0	1
5959	HGNC:9940	ENSG00000135437	Q92781	RDH5	16.1364	C,R		Abundant in the retinal pigment epithelium. Expressed at high levels in mammary tissue, kidney and testis, and at lower levels in liver, heart, adrenal gland, lung, pancreas and skeletal muscle. {ECO:0000269|PubMed:9115228}.	Tissue enhanced	Evidence at protein level	adipose tissue: 97.7	liver: 29.9	601617	Fundus albipunctatus; Tooth agenesis, selective, 8	0	1		0	0.430767
83401	HGNC:18047	ENSG00000119915	Q9HB03	ELOVL3	16.4545	R(P)		Testis. {ECO:0000269|PubMed:20937905}.	Tissue enhanced	Evidence at protein level	adipose tissue: 3.6;breast: 4.4;skin: 3.4	testis: 2.3	611815	Spastic paraplegia 62; Glomerulosclerosis, focal segmental, 7	0	1
10998	HGNC:10999	ENSG00000083807	Q9Y2P5	SLC27A5	16.6364			Predominantly expressed in liver. {ECO:0000269|PubMed:10479480}.	Tissue enriched	Evidence at protein level	liver: 335.8	fallopian tube: 14.4	603314	Spermatogenic failure 5; Cardiomyopathy, familial restrictive, 1; ?Cardiomyopathy, dilated, 2A; Cardiomyopathy, dilated, 1FF	0	1		0	0.227372
79723	HGNC:17287	ENSG00000152455	Q9H5I1	SUV39H2	16.6818				Tissue enriched	Evidence at protein level	testis: 72.5	placenta: 6.2	606503	{Leprosy, paucibacillary type, susceptibility to} (2); ?Charcot-Marie-Tooth disease, axonal, type 2Q	0	1		0	1.0209
84105	HGNC:24474	ENSG00000132570	Q9H0N5	PCBD2	16.9091				Expressed in all	Evidence at protein level		parathyroid gland: 16.0	609836	Neuromyotonia and axonal neuropathy, autosomal recessive; Even-plus syndrome	0	1
57030	HGNC:16704	ENSG00000104888	Q9P2U7	SLC17A7	17.2727			Expressed in several regions of the brain including amygdala, cerebellum, cerebral cortex, hippocampus, frontal lobe, medulla, occipital lobe, putamen and temporal lobe. {ECO:0000269|PubMed:10820226}.	Tissue enriched	Evidence at protein level	cerebral cortex: 586.2	adipose tissue: 3.2	605208	Orofacial cleft-3 (2); Alternating hemiplegia of childhood 2; CAPOS syndrome	0	1
97	HGNC:179	ENSG00000119640	P07311	ACYP1	17.3636			Organ-common type isozyme is found in many different tissues.	Expressed in all	Evidence at protein level		adrenal gland: 46.5	600875	Methylmalonic aciduria and homocystinuria, cblJ type; Long QT syndrome 14	0	1		129321	1.7918
122970	HGNC:19748	ENSG00000177465	Q8N9L9	ACOT4	17.5455			Strongest expression in liver and kidney and weaker expression in placenta, heart, and muscle. {ECO:0000269|PubMed:16940157}.	Not detected in skin	Evidence at protein level	kidney: 8.9	liver: 4.9	614314	Methylmalonic aciduria and homocystinuria, cblJ type; Long QT syndrome 14	0	1		0	0
10610	HGNC:10867	ENSG00000070731	Q9UJ37	ST6GALNAC2	17.7727			Expressed in skeletal muscle, heart, kidney, placenta, lung and leukocytes.	Expressed in all	Evidence at protein level		fallopian tube: 77.3	610137	Nephrolithiasis/osteoporosis, hypophosphatemic, 2; Ovarian carcinoma (1); Amyotrophy, hereditary neuralgic	0	1
79623	HGNC:22946	ENSG00000158089	Q96FL9	GALNT14	17.9545	R,R(P)		Detected in renal tubules (at protein level). Highly expressed in fetal and adult kidney. Widely expressed at low level. Weakly expressed in whole brain, cerebellum, thymus, lung, mammary gland, liver, stomach, small intestine, colon, pancreas, spleen, bladder, uterus, placenta, testis, ovary, skeletal muscle, leukocyte, B-cell, bone marrow, fetal brain, fetal thymus, fetal lung, fetal liver, fet…	Tissue enhanced	Evidence at protein level	kidney: 40.0	parathyroid gland: 12.5	608225	Fibromatosis, gingival; Obesity, early-onset, susceptibility to	0	1
2878	HGNC:4555	ENSG00000211445	P22352	GPX3	18			Secreted in plasma.	Expressed in all	Evidence at protein level		kidney: 11584.2	138321	Netherton syndrome; Atopy	0	1
525	HGNC:853	ENSG00000116039	P15313	ATP6V1B1	18.2273			Expressed in the cochlea and endolymphatic sac. {ECO:0000269|PubMed:9916796}.	Group enriched	Evidence at protein level	breast: 16.0;cervix, uterine: 47.5;fallopian tube: 20.8;kidney: 64.5;placenta: 27.6;salivary gland: 67.0	skin: 4.2	192132	Renal tubular acidosis with deafness; ?Neuronopathy, distal hereditary motor, type VB	0	1		0	0
150763	HGNC:27168	ENSG00000186281	Q6NUI2	GPAT2	18.9091	R(P)			Not detected in skin	Evidence at protein level		testis: 7.3	616431	Jalili syndrome; Ectodermal dysplasia 10B, hypohidrotic/hair/tooth type, autosomal recessive; Hair morphology 1, hair thickness	0	1		0	0.0333146
10870	HGNC:16977	ENSG00000126264	Q9UBK5	HCST	19			Predominantly expressed in hemopoietic cells such as NK cells, subset of T-cells and monocytes. Detected in leukocytes, spleen, and thymus. {ECO:0000269|PubMed:10528161}.	Expressed in all	Evidence at protein level		bone marrow: 154.7	604089	Mitochondrial complex IV deficiency; Leukemia, acute myeloid, somatic	0	1
9162	HGNC:2855	ENSG00000157680	O75912	DGKI	19.0455				Not detected in skin	Evidence at protein level	cerebral cortex: 9.3;thyroid gland: 32.8	heart muscle: 2.0	604072	Body mass index QTL1 (2); Diabetes mellitus, type 2; Diabetes mellitus, ketosis-prone, susceptibility to	0	1		0	0.470779
5277	HGNC:8957	ENSG00000165195	P37287	PIGA	19.1364				Mixed	Evidence at protein level		lung: 10.5	311770	Paroxysmal nocturnal hemoglobinuria, somatic; Multiple congenital anomalies-hypotonia-seizures syndrome 2	0	1
111	HGNC:236	ENSG00000173175	O95622	ADCY5	19.5	R(P)		Detected in pancreas islets (at protein level). Detected in pancreas islets. {ECO:0000269|PubMed:24740569}.	Not detected in skin	Evidence at protein level	heart muscle: 72.9	seminal vesicle: 29.7	600293	Dyskinesia, familial, with facial myokymia; Harderoporphyria	0	1		0	0
64849	HGNC:14430	ENSG00000158296	Q8WWT9	SLC13A3	20	R(P)		Expression is highest in kidney. Detected in placenta, brain, liver and pancreas.	Tissue enriched	Evidence at protein level	kidney: 428.6	placenta: 60.6	606411	Epileptic encephalopathy, early infantile, 34; Epilepsy, idiopathic generalized, susceptibility to, 14	0	1
9498	HGNC:11034	ENSG00000050438	Q2Y0W8	SLC4A8	20.3636			Expressed in the pyramidal cells of the hippocampus (at protein level). Highly expressed in all major regions of the brain, spinal column and in testis, and moderate levels in trachea, thyroid and medulla region of kidney. Low expression levels observed in pancreas and kidney cortex. {ECO:0000269|PubMed:10362779, ECO:0000269|PubMed:11133997, ECO:0000269|PubMed:17715183}.	Not detected in skin	Evidence at protein level	cerebral cortex: 14.6;testis: 15.4	ovary: 4.2	605024	Myopathy, lactic acidosis, and sideroblastic anemia 1; Joubert syndrome 24	0	1
2983	HGNC:4687	ENSG00000061918	Q02153	GUCY1B3	20.4545			Detected in brain cortex and cerebellum (at protein level). {ECO:0000269|PubMed:1352257}.	Expressed in all	Evidence at protein level		parathyroid gland: 174.2	139397	Moyamoya 6 with achalasia; Mandibulofacial dysostosis with alopecia	0	1		0	0.37583
53354	HGNC:8598	ENSG00000152782	Q8TE04	PANK1	20.5	R(P)		Isoform 1 is expressed at high levels in brain, heart, kidney, liver, skeletal muscle and testis. Isoform 2 is detected at much lower levels in kidney, liver, brain and testis and is not detected in heart or skeletal muscle. {ECO:0000269|PubMed:14523052}.	Tissue enhanced	Evidence at protein level	kidney: 46.3;liver: 55.0	duodenum: 21.2	606160	Thyroid carcinoma, follicular; Polyposis syndrome, hereditary mixed, 2; Juvenile polyposis syndrome, infantile form	0	1		37140.5	0.41134
1468	HGNC:10980	ENSG00000183048	Q9UBX3	SLC25A10	21			Present in high amounts in liver and kidney, and at lower levels in all the other tissues analyzed. {ECO:0000269|PubMed:10585886}.	Mixed	Evidence at protein level		kidney: 35.3	606794	Mucopolysaccharidosis type IIIA (Sanfilippo A); Cutis laxa, autosomal recessive, type IIIB	0	1
79695	HGNC:19877	ENSG00000119514	Q8IXK2	GALNT12	21.4091			Widely expressed at different levels of expression. Highly expressed in digestive organs such as small intestine, stomach, pancreas and colon. Expressed at intermediate level in testis, thyroid gland and spleen. Weakly expressed in whole brain, cerebral cortex, cerebellum, fetal brain, bone marrow, thymus, leukocytes, heart, skeletal muscle, liver, lung, esophagus, kidney, adrenal gland, mammary …	Tissue enhanced	Evidence at protein level	epididymis: 90.6	rectum: 62.3	610290	Colorectal cancer, susceptibility to, 1; Thyroid cancer, nonmedullary, 4	0	1
1787	HGNC:2977	ENSG00000107614	O14717	TRDMT1	21.6818			Ubiquitous. Higher expression in testis, ovary and thymus and at much lower levels in spleen, prostate, colon, small intestine, and peripheral blood leukocytes.	Mixed	Evidence at protein level		parathyroid gland: 8.5	602478	{Multiple sclerosis, susceptibility to, 2} (2); Diabetes, mellitus, insulin-dependent, susceptibility to, 10	0	1
2571	HGNC:4092	ENSG00000128683	Q99259	GAD1	21.9091			Isoform 3 is expressed in pancreatic islets, testis, adrenal cortex, and perhaps other endocrine tissues, but not in brain. {ECO:0000269|PubMed:10671565}.	Not detected in skin	Evidence at protein level	cerebral cortex: 75.5	parathyroid gland: 11.7	605363	?Cerebral palsy, spastic quadriplegic, 1; Short-rib thoracic dysplasia 4 with or without polydactyly	0	1		0	0
10157	HGNC:17366	ENSG00000008311	Q9UDR5	AASS	22.1364			Expressed in all 16 tissues examined with highest expression in the liver.	Mixed	Evidence at protein level		ovary: 30.6	605113	Hyperlysinemia; Saccharopinuria	0	1
79896	HGNC:26160	ENSG00000185875	Q8IYQ7	THNSL1	22.1364				Mixed	Evidence at protein level		thyroid gland: 14.0	611260	Warburg micro syndrome 3; Pancreatic agenesis 2	0	1
2053	HGNC:3402	ENSG00000120915	P34913	EPHX2	22.1818	R(P)			Expressed in all	Evidence at protein level		kidney: 170.3	132811	Hypercholesterolemia, familial, due to LDLR defect, modifier of; Conotruncal heart malformations	0	1		0	0
57419	HGNC:10977	ENSG00000185052	Q9HC58	SLC24A3	22.3182	R(P)		Abundant in the brain. Expressed at low levels in the aorta, uterus and intestine.	Mixed	Evidence at protein level		endometrium: 47.4	609839	Cerebrocostomandibular syndrome; Gerstmann-Straussler disease; Insomnia, fatal familial; Prion disease with protracted course; Huntington disease-like 1; Kuru, susceptibility to; Cerebral amyloid angiopathy, PRNP-related	0	1
64080	HGNC:30325	ENSG00000171174	Q9H477	RBKS	22.3182				Not detected in skin	Evidence at protein level	adrenal gland: 34.9	kidney: 19.4	611132	Fibromatosis, gingival; Obesity, early-onset, susceptibility to	0	1		71713.1	0.313825
478	HGNC:801	ENSG00000105409	P13637	ATP1A3	22.3636	R,R(P)			Not detected in skin	Evidence at protein level	cerebral cortex: 376.4;heart muscle: 94.2	testis: 54.1	182350	Dystonia-12; Alternating hemiplegia of childhood 2; CAPOS syndrome	0	1
132158	HGNC:24247	ENSG00000168237	Q8IVS8	GLYCTK	23			Widely expressed. {ECO:0000269|PubMed:16753811}.	Tissue enhanced	Evidence at protein level	duodenum: 39.3;liver: 60.5	small intestine: 32.4	610516	D-glyceric aciduria; Muscular dystrophy-dystroglycanopathy (congenital with brain and eye anomalies), type A, 9	0	1
84693	HGNC:16732	ENSG00000124370	Q96PE7	MCEE	23.1818				Expressed in all	Evidence at protein level		breast: 40.7	608419	Methylmalonyl-CoA epimerase deficiency; ?Congenital heart defects, hamartomas of tongue, and polysyndactyly	0	1
51022	HGNC:16065	ENSG00000023572	Q9NS18	GLRX2	23.3182			Widely expressed. Expressed in brain, heart, skeletal muscle, colon, thymus, spleen, kidney, liver, small intestine, placenta and lung. Not expressed in peripheral blood leukocytes. {ECO:0000269|PubMed:11297543, ECO:0000269|PubMed:15184054, ECO:0000269|PubMed:15297967}.	Expressed in all	Evidence at protein level		testis: 46.1	606820	Supranuclear palsy, progressive; Cardiomyopathy, dilated, 1V	0	1
54	HGNC:124	ENSG00000102575	P13686	ACP5	23.3636	R,R(P)			Tissue enhanced	Evidence at protein level	lung: 254.2	lymph node: 87.7	171640	Spondyloenchondrodysplasia with immune dysregulation; Cerebellar ataxia, deafness, and narcolepsy, autosomal dominant	0	1		180927	0.0827929
384	HGNC:664	ENSG00000081181	P78540	ARG2	23.7727			Expressed most strongly in kidney and prostate, much less strongly in the brain, skeletal muscle, placenta, lung, mammary gland, macrophage, uterus, testis and gut, but apparently not in the liver, heart and pancreas.	Not detected in skin	Evidence at protein level	parathyroid gland: 96.3;prostate: 165.6;thyroid gland: 157.3	kidney: 63.5	107830	Spastic paraplegia 15, autosomal recessive; Long QT syndrome 14	0	1		6415.51	1.41986
8612	HGNC:9230	ENSG00000141934	O43688	PLPP2	24.1364			Found mainly in brain, pancreas and placenta.	Tissue enhanced	Evidence at protein level	fallopian tube: 126.8	cervix: 91.2	-		0	1
2645	HGNC:4195	ENSG00000106633	P35557	GCK	24.2273			Isoform 1 is expressed in pancreas. Isoform 2 and isoform 3 is expressed in liver.	Not detected in skin	Evidence at protein level		cerebral cortex: 2.5	138079	MODY, type II; Diabetes mellitus, noninsulin-dependent, late onset; Hyperinsulinemic hypoglycemia, familial, 3; Diabetes mellitus, permanent neonatal	0	1		31885	0
6506	HGNC:10940	ENSG00000110436	P43004	SLC1A2	24.7727	R			Not detected in skin	Evidence at protein level	cerebral cortex: 367.1	liver: 12.2	600300	Epileptic encephalopathy, early infantile, 41; Denys-Drash syndrome; Nephrotic syndrome, type 4; Frasier syndrome; Meacham syndrome; Mesothelioma, somatic	0	1
2766	HGNC:4376	ENSG00000137198	P36959	GMPR	25.6364				Expressed in all	Evidence at protein level		skeletal muscle: 105.8	139265	Tremor, hereditary essential; Cataract 13 with adult i phenotype; Adult i phenotype without cataract	0	1		182803	1.26338
2747	HGNC:4336	ENSG00000182890	P49448	GLUD2	25.7727			Expressed in retina, testis and, at a lower level, brain.	Not detected in skin	Evidence at protein level	testis: 46.3	epididymis: 4.0	300144	Parkinson disease, age of onset, modifier; ?Congenital disorder of glycosylation, type Is	0	1		221513	0.795242
2687	HGNC:4260	ENSG00000099998	P36269	GGT5	26				Mixed	Evidence at protein level		adipose tissue: 66.8	137168	Schizophrenia, susceptibility to; Panic disorder, susceptibility to	0	1		0	0.259046
5973	HGNC:9959	ENSG00000102032	P51606	RENBP	26.0909				Tissue enhanced	Evidence at protein level	spleen: 59.6	kidney: 37.8	312420	Mental retardation, X-linked 72; ?Waisman syndrome	0	1
9331	HGNC:929	ENSG00000118276	Q9UBX8	B4GALT6	26.2273			High expression in brain and adrenal gland, lower in liver, lung, colon and peripheral white blood cells.	Mixed	Evidence at protein level		cerebral cortex: 21.6	604017	Orthostatic hypotensive disorder of Streeten (2); Spastic ataxia 5, autosomal recessive	0	1		0	0.81278
5471	HGNC:9238	ENSG00000128059	Q06203	PPAT	26.4091			Ubiquitously expressed.	Mixed	Evidence at protein level		testis: 16.2	172450	Gastrointestinal stromal tumor, somatic; Hypereosinophilic syndrome, idiopathic, resistant to imatinib	0	1		159554	4.86011
10559	HGNC:11021	ENSG00000164414	P78382	SLC35A1	26.9091				Expressed in all	Evidence at protein level		prostate: 59.9	605634	Congenital disorder of glycosylation, type IIf; Frontometaphyseal dysplasia 2	0	1
978	HGNC:1712	ENSG00000158825	P32320	CDA	27.7727			Highly expressed in granulocytes while expression is very low in fibroblasts, chondrocytes, monocytes, and T- as well as B-cell lines.	Tissue enhanced	Evidence at protein level	bone marrow: 104.8;esophagus: 56.9	liver: 33.1	123920	Neurodevelopmental disorder with or without anomalies of the brain, eye, or heart; Frontotemporal lobar degeneration, TARDBP-related	0	1
1723	HGNC:2867	ENSG00000102967	Q02127	DHODH	28.0909				Mixed	Evidence at protein level		liver: 23.7	126064	Miller syndrome; {Leanness, inherited} (3)	0	1		44149.1	1.31218
10351	HGNC:38	ENSG00000141338	O94911	ABCA8	28.0909			Widely expressed with higher expression in heart, skeletal muscle and liver. {ECO:0000269|PubMed:12379217}.	Mixed	Evidence at protein level		ovary: 67.2	612505	Usher syndrome, type 1G; Colorectal cancer, somatic	0	1
1595	HGNC:2649	ENSG00000001630	Q16850	CYP51A1	28.1818		5.72757e+07	Ubiquitously expressed with highest levels in testis, ovary, adrenal, prostate, liver, kidney and lung. {ECO:0000269|PubMed:8619637}.	Expressed in all	Evidence at protein level		testis: 175.2	601637	Ataxia-pancytopenia syndrome; Platelet glycoprotein IV deficiency; Malaria, cerebral, susceptibility to; Malaria, cerebral, reduced risk of; Coronary heart disease, susceptibility to, 7	0	1		118122	16.4005
1719	HGNC:2861	ENSG00000228716	P00374	DHFR	28.4091			Widely expressed in fetal and adult tissues, including throughout the fetal and adult brains and whole blood. Expression is higher in the adult brain than in the fetal brain. {ECO:0000269|PubMed:21310276}.	Mixed	Evidence at protein level		lymph node: 50.1	126060	Megaloblastic anemia due to dihydrofolate reductase deficiency; Mitochondrial complex I deficiency	1	1		294507	14.3024
50515	HGNC:17422	ENSG00000171310	Q9NPF2	CHST11	28.9545			Widely expressed. Highly expressed in spleen, thymus, bone marrow, peripheral blood leukocytes, lymph node, heart, brain, lung and placenta. {ECO:0000269|PubMed:10781601, ECO:0000269|PubMed:11056388}.	Mixed	Evidence at protein level		appendix: 28.4	610128	Acyl-CoA dehydrogenase, short-chain, deficiency of; Haddad syndrome	0	1		0	0.939869
29929	HGNC:23157	ENSG00000088035	Q9Y672	ALG6	29				Mixed	Evidence at protein level		placenta: 11.8	604566	Congenital disorder of glycosylation, type Ic; Retinitis pigmentosa 20	0	1
641371	HGNC:33128	ENSG00000184227	Q86TX2	ACOT1	29.4091				Mixed	Evidence at protein level		smooth muscle: 29.0	614313	Methylmalonic aciduria and homocystinuria, cblJ type; Long QT syndrome 14	0	1		0	1.78243
66035	HGNC:14239	ENSG00000133460	Q9BYW1	SLC2A11	29.4545			Expressed in heart and skeletal muscle.	Mixed	Evidence at transcript level		parathyroid gland: 10.7	610367	Hyperprolinemia, type I; Schizophrenia, susceptibility to, 4	0	1
2027	HGNC:3354	ENSG00000108515	P13929	ENO3	29.5		5.9268e+06	The alpha/alpha homodimer is expressed in embryo and in most adult tissues. The alpha/beta heterodimer and the beta/beta homodimer are found in striated muscle, and the alpha/gamma heterodimer and the gamma/gamma homodimer in neurons.	Tissue enriched	Evidence at protein level	skeletal muscle: 5975.8	heart muscle: 311.9	131370	?Glycogen storage disease XIII; Cortical dysplasia, complex, with other brain malformations 1	0	1		92376.1	0.201518
10560	HGNC:10938	ENSG00000117479	O60779	SLC19A2	29.5909			Ubiquitous; most abundant in skeletal and cardiac muscle. Medium expression in placenta, heart, liver and kidney, low in lung.	Expressed in all	Evidence at protein level		gallbladder: 49.3	603941	Thiamine-responsive megaloblastic anemia syndrome; Enlarged vestibular aqueduct, digenic	0	1
79017	HGNC:21705	ENSG00000006625	O75223	GGCT	29.6364				Expressed in all	Evidence at protein level		epididymis: 123.9	137170	{Stature QTL 17} (2); Neuropathy, distal hereditary motor, type VA	0	1
8526	HGNC:2852	ENSG00000153933	P52429	DGKE	29.6818			Expressed predominantly in testis. Expressed in endothelium, platelets and podocytes (at protein level). {ECO:0000269|PubMed:23542698}.	Mixed	Evidence at protein level		testis: 12.1	601440	Nephrotic syndrome, type 7; Hemolytic uremic syndrome, atypical, susceptibility to, 7	0	1		235921	0.553442
50940	HGNC:8773	ENSG00000128655	Q9HCR9	PDE11A	29.6818			Isoform 1 is present in prostate, pituitary, heart and liver. It is however not present in testis nor in penis, suggesting that weak inhibition by Tadalafil (Cialis) is not relevant (at protein level). Isoform 2 may be expressed in testis. Isoform 4 is expressed in adrenal cortex. {ECO:0000269|PubMed:10725373, ECO:0000269|PubMed:11121118, ECO:0000269|PubMed:15800651, ECO:0000269|PubMed:16079899, …	Not detected in skin	Evidence at protein level	epididymis: 14.2;parathyroid gland: 10.3	prostate: 8.5	604961	Pigmented nodular adrenocortical disease, primary, 2; Brachydactyly, type E; Brachydactyly, type D; Syndactyly, type V; ?Brachydactyly-syndactyly syndrome	0	1
7108	HGNC:11863	ENSG00000149809	O76062	TM7SF2	29.9091			Expressed in adult heart, brain, pancreas, lung, liver, skeletal muscle, kidney, ovary, prostate, and testis, but not detected in placenta, spleen, thymus, small intestine, colon (mucosal lining), or peripheral blood leukocytes. {ECO:0000269|PubMed:9878250}.	Expressed in all	Evidence at protein level		adrenal gland: 161.3	603414	Cervical carcinoma (2); Spinocerebellar ataxia, autosomal recessive 14	0	1
9487	HGNC:8966	ENSG00000108474	Q9Y2B2	PIGL	30.1818				Expressed in all	Evidence at protein level		thyroid gland: 14.6	605947	CHIME syndrome; Leigh syndrome due to mitochondrial COX4 deficiency	0	1
51079	HGNC:17194	ENSG00000186010	Q9P0J0	NDUFA13	30.3636			Widely expressed, with highest expression in heart, skeletal muscle, liver, kidney and placenta. In intestinal mucosa, down-regulated in areas involved in Crohn disease and ulcerative colitis. {ECO:0000269|PubMed:10924506}.	Expressed in all	Evidence at protein level		heart muscle: 220.4	609435	Thyroid carcinoma, Hurthle cell; Coffin-Siris syndrome 4	1	1
5144	HGNC:8783	ENSG00000113448	Q08499	PDE4D	30.4545			Expressed in colonic epithelial cells (at protein level). Widespread; most abundant in skeletal muscle. Isoform 6 is detected in brain. Isoform 8 is detected in brain, placenta, lung and kidney. Isoform 7 is detected in heart and skeletal muscle. {ECO:0000269|PubMed:12834813, ECO:0000269|PubMed:17244609}.	Mixed	Evidence at protein level		bone marrow: 46.6	600129	Stroke, susceptibility to, 1; Acrodysostosis 2, with or without hormone resistance	0	1
5244	HGNC:45	ENSG00000005471	P21439	ABCB4	30.5455				Tissue enriched	Evidence at protein level	liver: 69.2	adrenal gland: 10.7	171060	Cholestasis, progressive familial intrahepatic 3; Cholestasis, intrahepatic, of pregnancy, 3; Gallbladder disease 1	0	1
3990	HGNC:6619	ENSG00000166035	P11150	LIPC	30.5909				Not detected in skin	Evidence at protein level	liver: 86.4	kidney: 6.3	151670	High density lipoprotein cholesterol level QTL 12; Diabetes mellitus, noninsulin-dependent; Hepatic lipase deficiency	0	1		0	0
162417	HGNC:17996	ENSG00000161653	Q8N159	NAGS	30.6818			Highly expressed in the adult liver, kidney and small intestine. Weakly expressed in the fetal liver, lung, pancreas, placenta, heart and brain tissue. {ECO:0000269|PubMed:12459178, ECO:0000269|PubMed:12754705}.	Not detected in skin	Evidence at protein level	duodenum: 15.2;small intestine: 13.9	parathyroid gland: 5.4	608300	N-acetylglutamate synthase deficiency; Spondyloocular syndrome	0	1		0	0.205715
6785	HGNC:14415	ENSG00000118402	Q9GZR5	ELOVL4	31.0909			Expressed in the retina and at much lower level in the brain. Ubiquitous, highest expression in thymus, followed by testis, small intestine, ovary, and prostate. Little or no expression in heart, lung, liver, or leukocates. {ECO:0000269|PubMed:20937905}.	Tissue enhanced	Evidence at protein level	cerebral cortex: 24.1;skin: 50.8	parathyroid gland: 15.5	605512	Stargardt disease 3; Ichthyosis, spastic quadriplegia, and mental retardation; ?Spinocerebellar ataxia 34	0	1
27109	HGNC:18799	ENSG00000125375	Q99766	ATP5S	31.0909				Mixed	Evidence at protein level		fallopian tube: 9.6	-		1	1
5743	HGNC:9605	ENSG00000073756	P35354	PTGS2	31.6818				Tissue enhanced	Evidence at protein level	seminal vesicle: 178.8	cervix: 98.8	600262	Basal ganglia calcification, idiopathic, 6; Epidermolysis bullosa, junctional, non-Herlitz type	0	1
51301	HGNC:17973	ENSG00000176928	Q9P109	GCNT4	31.8182			Predominantly expressed in thymus. Weakly expressed in pancreas, peripheral blood leukocytes, placenta, small intestine and stomach. Barely detectable in liver, spleen, lung and lymph node. {ECO:0000269|PubMed:10753916}.	Tissue enhanced	Evidence at protein level	duodenum: 22.0	parathyroid gland: 20.7	616782	Cockayne syndrome, type A; UV-sensitive syndrome 2	0	1
9942	HGNC:12839	ENSG00000093217	O75191	XYLB	33.3636				Tissue enhanced	Evidence at protein level	liver: 15.3	kidney: 9.9	604049	Nail disorder, nonsyndromic congenital, 3, (leukonychia); Macroglobulinemia, Waldenstrom, somatic	0	1		56773	0.680193
56953	HGNC:15769	ENSG00000205309	Q9NPB1	NT5M	34.1818			Highly expressed in heart, brain and skeletal muscle. Detected at very low levels in kidney and pancreas. {ECO:0000269|PubMed:10899995}.	Not detected in skin	Evidence at protein level		testis: 4.8	605292	Deafness, autosomal recessive 3; Pneumothorax, primary spontaneous; Renal carcinoma, chromophobe, somatic; Colorectal cancer, somatic	0	1
79071	HGNC:15829	ENSG00000170522	Q9H5J4	ELOVL6	34.5			Ubiquitous. {ECO:0000269|PubMed:20937905}.	Mixed	Evidence at protein level		liver: 27.9	611546	Hypomagnesemia 4, renal; Hemolytic uremic syndrome, atypical, susceptibility to, 3; Macular degeneration, age-related, 13, susceptibility to	0	1
9056	HGNC:11065	ENSG00000155465	Q9UM01	SLC7A7	34.7273			Highest expression in kidney and peripheral blood leukocytes. Weaker expression is observed in lung, heart, placenta, spleen, testis and small intestine. Expressed in normal fibroblasts and those from LPI patients. Also expressed in HUVECs, monocytes, retinal pigment epithelial cells, and various carcinoma cell lines, with highest expression in a colon-carcinoma cell line. {ECO:0000269|PubMed:100…	Tissue enhanced	Evidence at protein level	kidney: 279.7	parathyroid gland: 159.0	603593	Lysinuric protein intolerance; Retinal degeneration, autosomal recessive, clumped pigment type (3)	0	1
2352	HGNC:3795	ENSG00000110203	P41439	FOLR3	35			Spleen, thymus, bone marrow, ovarian carcinoma, and uterine carcinoma.	Not detected in skin	Evidence at protein level	bone marrow: 56.9	appendix: 12.7	-		0	1
358	HGNC:633	ENSG00000240583	P29972	AQP1	35.0455			Detected in erythrocytes (at protein level). Expressed in a number of tissues including erythrocytes, renal tubules, retinal pigment epithelium, heart, lung, skeletal muscle, kidney and pancreas. Weakly expressed in brain, placenta and liver. {ECO:0000269|PubMed:23219802}.	Expressed in all	Evidence at protein level		kidney: 801.2	107776	Blood group, Colton;	0	1
26275	HGNC:4908	ENSG00000198130	Q6NVY1	HIBCH	35.6364		6.01231e+07	Highly expressed in liver and kidney, also detected in heart, muscle and brain (at protein level). Not detected in lung. {ECO:0000269|PubMed:8824301}.	Expressed in all	Evidence at protein level		kidney: 183.7	610690	3-hydroxyisobutryl-CoA hydrolase deficiency; Maturity-onset diabetes of the young 6	0	1		120141	3.76855
29922	HGNC:20461	ENSG00000143156	Q9Y5B8	NME7	36.0909				Expressed in all	Evidence at protein level		fallopian tube: 38.6	613465	{Deafness, nonsyndromic, modifier 1} (2); Enlarged vestibular aqueduct, digenic	0	1		113543	6.13642
83852	HGNC:20263	ENSG00000136169	Q96T68	SETDB2	36.6818			Ubiquitous. Highest expression in heart, testis and ovary.	Mixed	Evidence at protein level		testis: 28.1	607865	Rieger syndrome, type 2 (2); Dementia, familial Danish; ?Retinal dystrophy with inner retinal dysfunction and ganglion cell abnormalities	0	1		0	1.03868
8790	HGNC:3825	ENSG00000254685	O14772	FPGT	37.0455			Expressed in many tissues.	Expressed in all	Evidence at protein level		thyroid gland: 32.7	603609	Cystathioninuria; Homocysteine, total plasma, elevated (3)	0	1		75166.9	1.42972
79178	HGNC:18987	ENSG00000259431	Q9BU02	THTPA	37.5			Widely expressed but at a low level. {ECO:0000269|PubMed:11827967}.	Expressed in all	Evidence at protein level		parathyroid gland: 32.8	611612	Ichthyosis, congenital, autosomal recessive 1; Retinal degeneration, autosomal recessive, clumped pigment type (3)	0	1		61001.3	1.58905
21	HGNC:33	ENSG00000167972	Q99758	ABCA3	37.5	C		Highly expressed in lung, followed by brain, pancreas, skeletal muscle and heart. Weakly expressed in placenta, kidney and liver. Also expressed in medullary thyroid carcinoma cells (MTC) and in C-cell carcinoma.	Tissue enhanced	Evidence at protein level	lung: 135.8	cerebral cortex: 51.7	601615	Surfactant metabolism dysfunction, pulmonary, 3; Heinz body anemia; Erythrocytosis (3); Hypochromic microcytic anemia (3); Hemoglobin H disease, nondeletional	0	1
23483	HGNC:20324	ENSG00000088451	O95455	TGDS	37.6364				Expressed in all	Evidence at protein level		thyroid gland: 21.6	616146	Catel-Manzke syndrome; ?Trichotillomania	0	1
51205	HGNC:29609	ENSG00000162836	Q9NPH0	ACP6	37.6818			Highly expressed in kidney, heart, small intestine, muscle, liver, prostate, testis, ovary and weakly expressed in thymus and colon. {ECO:0000269|PubMed:10506173, ECO:0000269|PubMed:12010880}.	Expressed in all	Evidence at protein level		parathyroid gland: 26.5	611471	Spondylometaepiphyseal dysplasia, short limb-hand type; Neu-Laxova syndrome 1	0	1		53676.7	1.76479
5143	HGNC:8782	ENSG00000105650	Q08493	PDE4C	38.1818			Expressed in various tissues but not in cells of the immune system.	Not detected in skin	Evidence at protein level		endometrium: 7.4	600128	Celiac disease, susceptibility to, 4; Epiphyseal dysplasia, multiple, 1	0	1		0	0.0325376
5208	HGNC:8873	ENSG00000123836	O60825	PFKFB2	38.6818			Heart.	Expressed in all	Evidence at protein level		thyroid gland: 85.9	171835	{Migraine with or without aura, susceptibility to, 6} (2); {Migraine, familial hemiplegic, 4} (2)	0	1		198887	0.538979
10165	HGNC:10983	ENSG00000004864	Q9UJS0	SLC25A13	38.9091			High levels in liver and low levels in kidney, pancreas, placenta, heart and brain. {ECO:0000269|PubMed:10369257, ECO:0000269|PubMed:10642534}.	Expressed in all	Evidence at protein level		liver: 77.3	603859	Citrullinemia, adult-onset type II; Citrullinemia, type II, neonatal-onset	0	1
1962	HGNC:3247	ENSG00000113790	Q08426	EHHADH	39.7727			Liver and kidney. Strongly expressed in the terminal segments of the proximal tubule. Lower amounts seen in the brain. {ECO:0000269|PubMed:24401050, ECO:0000269|PubMed:8188243}.	Group enriched	Evidence at protein level	kidney: 147.7;liver: 173.2	duodenum: 22.0	607037	?Fanconi renotubular syndrome 3; Pierpont syndrome	0	1		62271.7	0.596262
60386	HGNC:14409	ENSG00000125454	Q9HC21	SLC25A19	41.8182			Expressed in all tissues examined except for placenta. Highest levels in colon, kidney, lung, testis, spleen, and brain. {ECO:0000269|PubMed:11226231}.	Expressed in all	Evidence at protein level		testis: 49.5	606521	Microcephaly, Amish type; Thiamine metabolism dysfunction syndrome 4 (progressive polyneuropathy type)	0	1
2134	HGNC:3515	ENSG00000158008	Q92935	EXTL1	41.8182				Not detected in skin	Evidence at protein level	cerebral cortex: 11.2	skeletal muscle: 4.3	601738	Cataract 6, multiple types; Hypertension, essential, susceptibility to	0	1
90423	HGNC:18125	ENSG00000250565	Q96A05	ATP6V1E2	41.9091			Testis specific. {ECO:0000269|PubMed:12036578}.	Group enriched	Evidence at protein level	epididymis: 7.6;testis: 31.4	cerebral cortex: 3.2	-		0	1		0	0.134539
1583	HGNC:2590	ENSG00000140459	P05108	CYP11A1	42				Not detected in skin	Evidence at protein level	adrenal gland: 752.7	testis: 68.6	118485	Adrenal insufficiency, congenital, with 46XY sex reversal, partial or complete; Brugada syndrome 8	0	1		0	0
55089	HGNC:14679	ENSG00000139209	Q969I6	SLC38A4	42.0455			Detected in embryonic and adult liver, and at lower levels in adult muscle, kidney and pancreas. Detected in placenta syncytiotrophoblasts throughout gestation. Detected in fetal blood vessels. {ECO:0000269|PubMed:11342143, ECO:0000269|PubMed:11414754, ECO:0000269|PubMed:16148032}.	Tissue enriched	Evidence at protein level	liver: 346.5	smooth muscle: 8.6	608065	?Cognitive impairment with or without cerebellar ataxia; Epileptic encephalopathy, early infantile, 13; Seizures, benign familial infantile, 5	0	1
60490	HGNC:28107	ENSG00000138621	Q96CD2	PPCDC	42.1364				Expressed in all	Evidence at protein level		parathyroid gland: 21.9	609854	Microphthalmia, syndromic 9; Microphthalmia, isolated, with coloboma 8	0	1		345359	1.23906
26301	HGNC:20460	ENSG00000148288	Q8N5D6	GBGT1	43.0455			Widely expressed. Expressed at higher level in placenta, ovary and peripheral blood leukocyte, whereas it is weakly expressed in liver, thymus, and testis. {ECO:0000269|PubMed:10506200}.	Mixed	Evidence at protein level		placenta: 15.5	606074	Dystonia-1, torsion; {Dystonia-1, modifier of} (3)	0	1
55825	HGNC:18281	ENSG00000115425	Q9BY49	PECR	43.4091				Expressed in all	Evidence at protein level		liver: 82.9	605843	3-M syndrome 2; Cardiomyopathy, dilated, 1I; Scapuloperoneal syndrome, neurogenic, Kaeser type; ?Muscular dystrophy, limb-girdle, type 2R	0	1		85934.5	1.64655
166785	HGNC:18871	ENSG00000151611	Q8IVH4	MMAA	44.2727			Widely expressed. Highest expression is observed in liver and skeletal muscle.	Mixed	Evidence at protein level		liver: 12.3	607481	Methylmalonic aciduria, vitamin B12-responsive; Hypertension, early-onset, autosomal dominant, with exacerbation in pregnancy	0	1
6584	HGNC:10969	ENSG00000197375	O76082	SLC22A5	45.1818			Strongly expressed in kidney, skeletal muscle, heart and placenta. Highly expressed in intestinal cell types affected by Crohn disease, including epithelial cells. Expressed in CD68 macrophage and CD43 T-cells but not in CD20 B-cells. {ECO:0000269|PubMed:10454528}.	Mixed	Evidence at protein level		parathyroid gland: 31.4	603377	Carnitine deficiency, systemic primary; Myelogenous leukemia, acute (3); Gastric cancer, somatic; Nonsmall cell lung cancer, somatic	0	1
10166	HGNC:10985	ENSG00000102743	Q9Y619	SLC25A15	45.5909				Expressed in all	Evidence at protein level		liver: 49.6	603861	Hyperornithinemia-hyperammonemia-homocitrullinemia syndrome; Dementia, familial Danish; ?Retinal dystrophy with inner retinal dysfunction and ganglion cell abnormalities	0	1
113675	HGNC:30404	ENSG00000139410	Q96GA7	SDSL	46.4545				Not detected in skin	Evidence at protein level		thyroid gland: 35.2	-		0	1
56548	HGNC:13817	ENSG00000147119	Q9NS84	CHST7	47			Widely expressed. Highly expressed in heart, spleen, liver and ovary. Expressed at lower level in brain, placenta, thyroid, spinal cord and peripheral blood leukocytes. Not expressed in adult skin. {ECO:0000269|PubMed:10781596, ECO:0000269|PubMed:10913333, ECO:0000269|PubMed:10956661}.	Not detected in skin	Evidence at protein level		spleen: 13.0	300375	Epilepsy, X-linked, with variable learning disabilities and behavior disorders; Mental retardation, X-linked 99, syndromic, female-restricted	0	1
32	HGNC:85	ENSG00000076555	O00763	ACACB	47.1364			Widely expressed with highest levels in heart, skeletal muscle, liver, adipose tissue, mammary gland, adrenal gland and colon (PubMed:9099716). Isoform 3 is expressed in skeletal muscle, adipose tissue and liver (at protein level) (PubMed:19190759). Isoform 3 is detected at high levels in adipose tissue with lower levels in heart, liver, skeletal muscle and testis (PubMed:19190759). {ECO:0000269|…	Tissue enriched	Evidence at protein level	adipose tissue: 194.0	parathyroid gland: 30.2	601557	Tyrosinemia, type III; Hawkinsinuria	0	1
84649	HGNC:16940	ENSG00000062282	Q96PD7	DGAT2	47.4545			Predominantly expressed in liver and white adipose tissue. Expressed at lower level in mammary gland, testis and peripheral blood leukocytes. Expressed in sebaceous glands of normal skin but decreased psoriatic skin. {ECO:0000269|PubMed:11481335, ECO:0000269|PubMed:14521909}.	Tissue enhanced	Evidence at protein level	adipose tissue: 492.5;liver: 170.3	skin: 116.3	606983	{Dermatitis, atopic, susceptibility to, 7} (2); Bone mineral density variability 1; Hyperostosis, endosteal; van Buchem disease, type 2; Osteosclerosis; Osteoporosis; Exudative vitreoretinopathy 4; Osteopetrosis, autosomal dominant 1	0	1		110258	0.118486
9016	HGNC:10984	ENSG00000102078	O95258	SLC25A14	47.7727			Mainly expressed in brain. Some expression in testis and pituitary. {ECO:0000269|PubMed:10928996}.	Mixed	Evidence at protein level		cerebral cortex: 20.5	300242	?Trichothiodystrophy 5, nonphotosensitive; ?Congenital disorder of glycosylation, type Is	0	1
51380	HGNC:18966	ENSG00000139631	Q9Y600	CSAD	47.7727				Expressed in all	Evidence at protein level		skin: 70.8	616569	Kabuki syndrome 1; Kniest dysplasia; Achondrogenesis, type II or hypochondrogenesis; SED congenita; SMED Strudwick type; Epiphyseal dysplasia, multiple, with myopia and deafness; Spondyloperipheral dysplasia; Osteoarthritis with mild chondrodysplasia; Vitreoretinopathy with phalangeal epiphyseal dysplasia (3); Platyspondylic skeletal dysplasia, Torrance type; Otospondylomegaepiphyseal dysplasia; …	0	1
54995	HGNC:26063	ENSG00000151093	Q9NWU1	OXSM	48.2727			Widely expressed. Higher expression in heart, skeletal muscle, liver and kidney which contain high levels of active mitochondria. {ECO:0000269|PubMed:15668256}.	Expressed in all	Evidence at protein level		testis: 17.3	610324	Thyroid hormone resistance; Thyroid hormone resistance, autosomal recessive; Thyroid hormone resistance, selective pituitary	0	1		59098.9	1.22683
2729	HGNC:4311	ENSG00000001084	P48506	GCLC	48.4091		9.45312e+06		Expressed in all	Evidence at protein level		fallopian tube: 81.9	606857	Hemolytic anemia due to gamma-glutamylcysteine synthetase deficiency; Myocardial infarction, susceptibility to	0	1
79611	HGNC:24723	ENSG00000111058	Q9H6R3	ACSS3	49.1364				Mixed	Evidence at protein level		parathyroid gland: 33.0	614356	?Frontonasal dysplasia 3; Senior-Loken syndrome 6; Leber congenital amaurosis 10; Meckel syndrome 4; ?Bardet-Biedl syndrome 14	0	1		0	0.327265
549	HGNC:890	ENSG00000148090	Q13825	AUH	49.3182				Expressed in all	Evidence at protein level		kidney: 65.0	600529	3-methylglutaconic aciduria, type I; Basal cell carcinoma, somatic; Holoprosencephaly 7	0	1		60374.8	2.04919
51166	HGNC:17929	ENSG00000109576	Q8N5Z0	AADAT	50.2727			Higher expression in the liver. Also found in heart, brain, kidney, pancreas, prostate, testis and ovary.	Tissue enhanced	Evidence at protein level	liver: 34.6	prostate: 23.3	611754	Chromosome 4q32.1-q32.2 triplication syndrome (4); Colorectal cancer, susceptibility to; Mycobacterium tuberculosis, susceptibility to	0	1		65827	2.64896
112611	HGNC:21385	ENSG00000013392	Q9UIY3	RWDD2A	51.0455				Mixed	Evidence at protein level		prostate: 18.8	-		0	1
9023	HGNC:1907	ENSG00000138135	O95992	CH25H	51.8636				Mixed	Evidence at protein level		gallbladder: 23.0	604551	Chromosome 10q22.3-q23.2 deletion syndrome (4); Polyposis syndrome, hereditary mixed, 2; Juvenile polyposis syndrome, infantile form	0	1
5150	HGNC:8791	ENSG00000205268	Q13946	PDE7A	52.4091			PDE7A1 is found at high levels in skeletal muscle and at low levels in a variety of tissues including brain and heart. It is expressed as well in two T-cell lines. PDE7A2 is found abundantly in skeletal muscle and at low levels in heart.	Expressed in all	Evidence at protein level		lymph node: 69.7	171885	Febrile seizures, familial; Febrile seizures, familial, 11	0	1
57665	HGNC:19979	ENSG00000240857	Q9HBH5	RDH14	52.8636			Expressed in brain, kidney, pancreas and placenta.	Expressed in all	Evidence at protein level		parathyroid gland: 31.3	616796	?Keratoderma, palmoplantar, punctate type 3 (2); Muckle-Wells syndrome; CINCA syndrome	0	1
8228	HGNC:24887	ENSG00000006757	P41247	PNPLA4	52.9545			Expressed in all tissues examined, including heart, brain, placenta, lung, liver, muscle, kidney, pancreas and spleen. {ECO:0000269|PubMed:7806223}.	Expressed in all	Evidence at protein level		thyroid gland: 50.3	300102	Mental retardation, X-linked 49/15; Visuospatial/perceptual abilities (2)	0	1		34391.1	0.889532
4258	HGNC:7063	ENSG00000085871	Q99735	MGST2	53.0909			Liver, spleen, skeletal muscle, heart, adrenals, pancreas, prostate, testis, fetal liver, and fetal spleen. Very low expression in lung, brain, placenta and bone marrow.	Expressed in all	Evidence at protein level		liver: 177.4	601733	Blood group, Ss (3); Malaria, resistance to	0	1
140838	HGNC:16140	ENSG00000170191	Q8TBE9	NANP	53.4091				Mixed	Evidence at protein level		testis: 4.9	610763	Hypogonadotropic hypogonadism 21 with anosmia; ?Craniofacial anomalies and anterior segment dysgenesis syndrome	0	1		188543	2.44475
51251	HGNC:17820	ENSG00000122643	Q9H0P0	NT5C3A	53.8182			Isoforms 1, 3 and 4 are expressed in reticulocytes. Isoform 4 is hardly detectable in bone marrow and fetal liver. {ECO:0000269|PubMed:11369620, ECO:0000269|PubMed:15238149}.	Expressed in all	Evidence at protein level		rectum: 47.0	606224	Anemia, hemolytic, due to UMPH1 deficiency; ?Microtia with or without hearing impairment (AD)	0	1
8706	HGNC:918	ENSG00000169255	O75752	B3GALNT1	53.8182			Higher expression in heart and brain, and to a lesser extent in lung, placenta, kidney and testis. Lower expression in liver, spleen and stomach. No expression in skeletal muscle. {ECO:0000269|PubMed:10993897, ECO:0000269|PubMed:9582303}.	Mixed	Evidence at protein level		thyroid gland: 47.6	603094	Blood group, globoside system;	0	1
1636	HGNC:2707	ENSG00000159640	P12821	ACE	54.0909			Ubiquitously expressed, with highest levels in lung, kidney, heart, gastrointestinal system and prostate. Isoform Testis-specific is expressed in spermatocytes and adult testis. {ECO:0000269|PubMed:10924499, ECO:0000269|PubMed:10969042, ECO:0000269|PubMed:12459472, ECO:0000269|PubMed:15671045}.	Tissue enhanced	Evidence at protein level	duodenum: 183.8;small intestine: 297.5	testis: 83.7	106180	{Myocardial infarction, susceptibility to} (3); Microvascular complications of diabetes 3; Angiotensin I-converting enzyme, benign serum increase (3); {SARS, progression of} (3); Renal tubular dysgenesis; Stroke, hemorrhagic	0	1
11185	HGNC:6069	ENSG00000241644	O95050	INMT	54.9091			Widely expressed. The highest levels were in thyroid, adrenal gland, adult and fetal lung. Intermediate levels in heart, placenta, skeletal muscle, testis, small intestine, pancreas, stomach, spinal cord, lymph node and trachea. Very low levels in adult and fetal kidney and liver, in adult spleen, thymus, ovary, colon and bone marrow. Not expressed in peripheral blood leukocytes and brain. {ECO:0…	Tissue enhanced	Evidence at protein level	lung: 144.9	seminal vesicle: 65.5	604854	Retinitis pigmentosa 42; Cold-induced sweating syndrome 3	0	1
80339	HGNC:18590	ENSG00000100344	Q9NST1	PNPLA3	55.3636				Tissue enhanced	Evidence at protein level	liver: 16.2	kidney: 4.7	609567	{Narcolepsy 4} (2); Colorectal cancer, somatic	0	1		0	1.24734
23743	HGNC:1048	ENSG00000132840	Q9H2M3	BHMT2	55.6364			Expressed in liver and kidney and at reduced levels in the brain, heart, and skeletal muscle. {ECO:0000269|PubMed:11087663}.	Group enriched	Evidence at protein level	kidney: 360.3;liver: 238.4	epididymis: 46.4	605932	Band-like calcification with simplified gyration and polymicrogyria; SHORT syndrome; Immunodeficiency 36	0	1
39	HGNC:94	ENSG00000120437	Q9BWD1	ACAT2	55.7727				Mixed	Evidence at protein level		liver: 45.9	100678	?ACAT2 deficiency; Adenocarcinoma of lung, somatic; Adenocarcinoma, ovarian, somatic; Leprosy, susceptibility to	0	1		635461	28.2658
80055	HGNC:25712	ENSG00000197121	Q75T13	PGAP1	57				Mixed	Evidence at protein level		skin: 14.7	611655	Mental retardation, autosomal recessive 42; ?Combined oxidative phosphorylation deficiency 25	0	1
874	HGNC:1549	ENSG00000159231	O75828	CBR3	57.1364		4.66409e+09	Detected in ovary, pancreas, intestine, colon, kidney, brain, thymus, lung, heart, liver, spleen, leukocyte, prostate and testis. {ECO:0000269|PubMed:18493841}.	Mixed	Evidence at protein level		skin: 20.7	603608	Bone mineral density QTL 6 (2); Long QT syndrome 5	0	1		254063	5.12664
5019	HGNC:8527	ENSG00000083720	P55809	OXCT1	57.2273		7.85132e+07	Abundant in heart, followed in order by kidney, brain, and muscle, whereas in liver it is undetectable; also detectable in leukocytes and fibroblasts.	Tissue enhanced	Evidence at protein level	heart muscle: 153.6	cerebral cortex: 99.0	601424	Succinyl CoA:3-oxoacid CoA transferase deficiency; Macular degeneration, age-related, 15, susceptibility to	0	1		431557	8.54867
6558	HGNC:10911	ENSG00000064651	P55011	SLC12A2	57.4545			Expressed in many tissues.	Expressed in all	Evidence at protein level		rectum: 66.4	600840	Mitochondrial complex III deficiency, nuclear type 8; Myopathy, areflexia, respiratory distress, and dysphagia, early-onset, mild variant	0	1
9194	HGNC:10928	ENSG00000118596	O60669	SLC16A7	57.5455			Detected in heart and in blood lymphocytes and monocytes (at protein level). High expression in testis, moderate to low in spleen, heart, kidney, pancreas, skeletal muscle, brain and Leukocyte. Restricted expression in normal tissues, but widely expressed in cancer cells. {ECO:0000269|PubMed:15505343}.	Mixed	Evidence at protein level		adipose tissue: 24.8	603654	?Cognitive impairment with or without cerebellar ataxia; Epileptic encephalopathy, early infantile, 13; Seizures, benign familial infantile, 5	0	1
22934	HGNC:10297	ENSG00000153574	P49247	RPIA	58.2273				Expressed in all	Evidence at protein level		bone marrow: 54.3	180430	?Ribose 5-phosphate isomerase deficiency; ?Neuronopathy, distal hereditary motor, type VB	1	1		115262	3.31407
160851	HGNC:2854	ENSG00000102780	Q86XP1	DGKH	59.5455			Isoform 2 is ubiquitously expressed. Isoform 1 is expressed only in testis, kidney and colon. {ECO:0000269|PubMed:12810723}.	Mixed	Evidence at protein level		epididymis: 9.5	604071	Retinoblastoma; Osteosarcoma, somatic; Bladder cancer, somatic; Small cell cancer of the lung, somatic; Retinoblastoma, trilateral	0	1		0	0.303634
6470	HGNC:10850	ENSG00000176974	P34896	SHMT1	59.5909				Expressed in all	Evidence at protein level		kidney: 270.2	182144	Smith-Magenis syndrome; Dejerine-Sottas disease; Neuropathy, recurrent, with pressure palsies; Charcot-Marie-Tooth disease, type 1E; Roussy-Levy syndrome; ?Neuropathy, inflammatory demyelinating	0	1
10678	HGNC:15629	ENSG00000170340	Q9NY97	B3GNT2	59.7273			Ubiquitous. {ECO:0000269|PubMed:11042166}.	Expressed in all	Evidence at protein level		lung: 51.0	605581	Glaucoma 1, open angle, H (2); Endometrial cancer, familial; Mismatch repair cancer syndrome	0	1
6839	HGNC:11479	ENSG00000101945	O43463	SUV39H1	59.8636				Mixed	Evidence at protein level		epididymis: 14.3	300254	?Sarcoma, synovial; Antisocial behavior	0	1		83579.4	3.11776
2583	HGNC:4117	ENSG00000135454	Q00973	B4GALNT1	60.0909				Not detected in skin	Evidence at protein level	cerebral cortex: 26.3	seminal vesicle: 3.7	601873	Spastic paraplegia 26, autosomal recessive; Kniest dysplasia; Achondrogenesis, type II or hypochondrogenesis; SED congenita; SMED Strudwick type; Epiphyseal dysplasia, multiple, with myopia and deafness; Spondyloperipheral dysplasia; Osteoarthritis with mild chondrodysplasia; Vitreoretinopathy with phalangeal epiphyseal dysplasia (3); Platyspondylic skeletal dysplasia, Torrance type; Otospondylom…	0	1
8372	HGNC:5322	ENSG00000186792	O43820	HYAL3	60.4545			Bone marrow, testis and kidney. Isoform 4 is detected in all bladder tumor and prostate tumor cells. {ECO:0000269|PubMed:10493834, ECO:0000269|PubMed:12084718}.	Tissue enhanced	Evidence at protein level	bone marrow: 22.7	testis: 14.1	604038	Hemolytic anemia due to glutathione peroxidase deficiency; Epidermolysis bullosa dystrophica, AR; Epidermolysis bullosa, pretibial; EBD, Bart type; EBD, localisata variant (3); Transient bullous of the newborn; Epidermolysis bullosa pruriginosa; Toenail dystrophy, isolated; EBD inversa	0	1
113451	HGNC:29957	ENSG00000142920	Q96A70	AZIN2	60.5909			Expressed in the neocortex, thalamus, hippocampus, cerebellum, medulla oblongata, gray and white matter. Expressed in neurons, oligodendrocytes, basket, Purkinje and pyramidal cells. Expressed in spermatocytes and Leydig cells of the testis. Expressed in luteal theca cells lining corpus luteum cysts and in hilus cells of the ovary. Expressed in primary and neoplastic mast cells (MC) (at protein l…	Tissue enhanced	Evidence at protein level	testis: 29.9	cerebral cortex: 17.0	608353	Palmoplantar hyperkeratosis with squamous cell carcinoma of skin and sex reversal; Palmoplantar hyperkeratosis and true hermaphroditism	0	1
196743	HGNC:20837	ENSG00000148832	Q6QHF9	PAOX	60.6364			Widely expressed. Not detected in spleen. Expressed at lower level in neoplastic tissues. {ECO:0000269|PubMed:12477380}.	Tissue enhanced	Evidence at protein level	testis: 7.6	cerebral cortex: 3.2	615853	Hypotonia, ataxia, and delayed development syndrome; Jackson-Weiss syndrome; Beare-Stevenson cutis gyrata syndrome; Pfeiffer syndrome; Apert syndrome; Saethre-Chotzen syndrome; Craniosynostosis, nonspecific (3); Gastric cancer, somatic; Craniofacial-skeletal-dermatologic dysplasia; Antley-Bixler syndrome without genital anomalies or disordered steroidogenesis; Scaphocephaly and Axenfeld-Rieger an…	0	1
8869	HGNC:10872	ENSG00000115525	Q9UNP4	ST3GAL5	61.8182			Ubiquitous. High expression in brain, skeletal muscle, placenta, and testis.	Mixed	Evidence at protein level		thyroid gland: 72.2	604402	Salt and pepper developmental regression syndrome; ?Neuronopathy, distal hereditary motor, type VB	0	1
883	HGNC:1564	ENSG00000171097	Q16773	KYAT1	61.9545				Mixed	Evidence at protein level		cerebral cortex: 17.0	600547	Epileptic encephalopathy, early infantile, 4; Muscular dystrophy-dystroglycanopathy (congenital with mental retardation), type B, 1; Muscular dystrophy-dystroglycanopathy (limb-girdle), type C, 1	0	1
5095	HGNC:8653	ENSG00000175198	P05165	PCCA	61.9545				Expressed in all	Evidence at protein level		epididymis: 259.8	232000	Propionicacidemia; ?Trichotillomania	0	1		50485.7	1.51255
55349	HGNC:24288	ENSG00000016391	Q8NE62	CHDH	62.1818				Tissue enhanced	Evidence at protein level	kidney: 39.9	small intestine: 16.7	-		0	1		0	0.0788735
5281	HGNC:8962	ENSG00000151665	Q07326	PIGF	62.4545				Expressed in all	Evidence at protein level		testis: 47.8	600153	Ovarian dysgenesis 1; Ovarian response to FSH stimulation; Ovarian hyperstimulation syndrome	0	1
114134	HGNC:15956	ENSG00000151229	Q96QE2	SLC2A13	63.8636			Predominantly expressed in the brain. {ECO:0000269|PubMed:11500374}.	Tissue enhanced	Evidence at protein level	cerebral cortex: 49.5;parathyroid gland: 73.3	cervix: 20.3	611036	Epilepsy, progressive myoclonic 1B; Fibrosis of extraocular muscles, congenital, 3B	0	1
3612	HGNC:6050	ENSG00000133731	P29218	IMPA1	63.9091		2.29647e+06		Expressed in all	Evidence at protein level		testis: 71.8	602064	Mental retardation, autosomal recessive 59; Charcot-Marie-Tooth disease, axonal, with vocal cord paresis; Charcot-Marie-Tooth disease, axonal, type 2K; Charcot-Marie-Tooth disease, recessive intermediate, A	0	1		310180	3.87952
3176	HGNC:5028	ENSG00000150540	P50135	HNMT	64.0909				Expressed in all	Evidence at protein level		liver: 123.8	605238	Asthma, susceptibility to; Mental retardation, autosomal recessive 51	0	1		112263	0.258569
4714	HGNC:7703	ENSG00000166136	O95169	NDUFB8	64.3182				Expressed in all	Evidence at protein level		heart muscle: 292.4	602140	Agammaglobulinemia 4; Retinitis pigmentosa 65	1	1		607246	64.4691
84532	HGNC:16091	ENSG00000154930	Q9NUB1	ACSS1	64.8636				Expressed in all	Evidence at protein level		placenta: 165.1	614355	Corneal dystrophy, posterior polymorphous, 1; Bardet-Biedl syndrome 6	0	1		0	0.193283
6553	HGNC:11078	ENSG00000135740	Q14940	SLC9A5	64.9545			Expressed in brain, testis, spleen, and skeletal muscle.	Tissue enhanced	Evidence at protein level	spleen: 7.8	cerebral cortex: 2.5	600477	Spinocerebellar ataxia 4 (2); {Leukemia, post-chemotherapy, susceptibility to} (3); {Breast cancer, poor survival after chemotherapy for} (3)	0	1
3157	HGNC:5007	ENSG00000112972	Q01581	HMGCS1	65.3636				Expressed in all	Evidence at protein level		liver: 208.6	142940	Ciliary dyskinesia, primary, 3, with or without situs inversus; Mitochondrial respiratory chain complex II deficiency; Cardiomyopathy, dilated, 1GG; Paragangliomas 5	0	1		501269	22.4452
80111	HGNC:10955	ENSG00000174640	Q92959	SLCO2A1	65.4545			Ubiquitous. Significant expression observed in ling, kidney, spleen, and heart. {ECO:0000269|PubMed:22331663}.	Tissue enhanced	Evidence at protein level	seminal vesicle: 113.4	thyroid gland: 71.0	601460	Hypertrophic osteoarthropathy, primary, autosomal recessive 2; Emberger syndrome; Myelodysplastic syndrome, susceptibility to; Leukemia, acute myeloid, susceptibility to	0	1
1119	HGNC:1937	ENSG00000110721	P35790	CHKA	67				Expressed in all	Evidence at protein level		testis: 135.2	118491	Muscular dystrophy-dystroglycanopathy (congenital with brain and eye anomalies), type A, 13; Sprinting performance (3)	0	1
4704	HGNC:7693	ENSG00000139180	Q16795	NDUFA9	67.7727				Expressed in all	Evidence at protein level		skeletal muscle: 38.4	603834	Leigh syndrome due to mitochondrial complex I deficiency; Meconium ileus	1	1		213467	23.061
114971	HGNC:26965	ENSG00000110536	Q8WUK0	PTPMT1	67.8636				Expressed in all	Evidence at protein level		testis: 89.5	-		0	1
55217	HGNC:18308	ENSG00000185973	Q9NVH6	TMLHE	68.2273			All isoforms, but isoform 8, are widely expressed in adult and fetal tissues. Isoform 8 is restricted to heart and skeletal muscle. {ECO:0000269|PubMed:15754339, ECO:0000269|PubMed:17408883}.	Expressed in all	Evidence at protein level		parathyroid gland: 30.8	300777	Autism, susceptibility to, X-linked 6; ?Waisman syndrome	0	1		89754.1	2.44611
27235	HGNC:25223	ENSG00000173085	Q96H96	COQ2	68.2727			Widely expressed. Present in all of the tissues tested. Expressed at higher level in skeletal muscle, adrenal glands and the heart. {ECO:0000269|PubMed:15153069}.	Expressed in all	Evidence at protein level		adrenal gland: 18.5	609825	Coenzyme Q10 deficiency, primary, 1; Multiple system atrophy, susceptibility to	0	1
5283	HGNC:8964	ENSG00000100564	Q14442	PIGH	68.2727				Expressed in all	Evidence at protein level		parathyroid gland: 105.5	600154	Chromosome 14q11-q22 deletion syndrome (4); Neuropathy, hereditary sensory, type ID	0	1
4598	HGNC:7530	ENSG00000110921	Q03426	MVK	68.4545				Expressed in all	Evidence at protein level		testis: 29.5	251170	Mevalonic aciduria; Hyper-IgD syndrome; Porokeratosis 3, multiple types	0	1		172108	5.74113
1788	HGNC:2978	ENSG00000119772	Q9Y6K1	DNMT3A	68.9545			Highly expressed in fetal tissues, skeletal muscle, heart, peripheral blood mononuclear cells, kidney, and at lower levels in placenta, brain, liver, colon, spleen, small intestine and lung. {ECO:0000269|PubMed:10325416}.	Expressed in all	Evidence at protein level		placenta: 22.6	602769	Tatton-Brown-Rahman syndrome; Obesity, early-onset, susceptibility to	0	1		0	2.07923
23464	HGNC:4188	ENSG00000100116	O75600	GCAT	69.2727			Strongly expressed in heart, brain, liver and pancreas. Also found in lung. {ECO:0000269|PubMed:10712613}.	Expressed in all	Evidence at protein level		pancreas: 28.9	607422	Parkinson disease 15, autosomal recessive; Pulmonary disease, chronic obstructive, susceptibility to	0	1		138281	5.20156
54677	HGNC:2366	ENSG00000005469	Q9UKG9	CROT	69.5455				Expressed in all	Evidence at protein level		thyroid gland: 68.1	606090	Colchicine resistance; Inflammatory bowel disease 13	0	1
7351	HGNC:12518	ENSG00000175567	P55851	UCP2	69.8636			Widely expressed in adult human tissues, including tissues rich in macrophages. Most expressed in white adipose tissue and skeletal muscle.	Expressed in all	Evidence at protein level		lymph node: 391.2	601693	Obesity, susceptibility to, BMIQ4; Spinocerebellar ataxia, autosomal recessive 14	0	1
36	HGNC:91	ENSG00000196177	P45954	ACADSB	70			Ubiquitous.	Expressed in all	Evidence at protein level		liver: 186.7	600301	2-methylbutyrylglycinuria; Cataract 11, multiple types; Cataract 11, syndromic	1	1		166465	1.79727
118881	HGNC:26309	ENSG00000165644	Q86VU5	COMTD1	70.2273				Mixed	Evidence at protein level		duodenum: 14.0	-		0	1
6610	HGNC:11121	ENSG00000135587	O60906	SMPD2	71.0455				Mixed	Evidence at protein level		testis: 55.6	-		0	1		0	1.01091
3931	HGNC:6522	ENSG00000213398	P04180	LCAT	71.3636			Detected in blood plasma (PubMed:3458198, PubMed:8820107, PubMed:10222237). Detected in cerebral spinal fluid (at protein level) (PubMed:10222237). Detected in liver (PubMed:3797244, PubMed:3458198). Expressed mainly in brain, liver and testes. {ECO:0000269|PubMed:10222237, ECO:0000269|PubMed:3458198, ECO:0000269|PubMed:3797244, ECO:0000269|PubMed:8820107}.	Expressed in all	Evidence at protein level		liver: 105.3	606967	Norum disease; Fish-eye disease	0	1
29988	HGNC:13812	ENSG00000136856	Q9NY64	SLC2A8	71.8182			Highly expressed in testis, but not in testicular carcinoma. Lower amounts present in most other tissues.	Expressed in all	Evidence at protein level		testis: 50.1	605245	Deafness, autosomal recessive 79; Adams-Oliver syndrome 5	0	1
51196	HGNC:17175	ENSG00000138193	Q9P212	PLCE1	72.1364			Widely expressed. Isoform 1 is broadly expressed and only absent in peripheral blood leukocytes. Isoform 2 is specifically expressed in placenta, lung and spleen. {ECO:0000269|PubMed:11022047, ECO:0000269|PubMed:11022048, ECO:0000269|PubMed:15558028}.	Mixed	Evidence at protein level		endometrium: 21.7	608414	Nephrotic syndrome, type 3; Polyposis syndrome, hereditary mixed, 2; Juvenile polyposis syndrome, infantile form	0	1		23926.5	0.280554
84264	HGNC:14177	ENSG00000103253	Q6PII5	HAGHL	72.1818				Not detected in skin	Evidence at transcript level	cerebral cortex: 9.1	spleen: 4.5	-		0	1		22406.4	1.95423
1373	HGNC:2323	ENSG00000021826	P31327	CPS1	73.0455		2.08331e+08	Primarily in the liver and small intestine.	Group enriched	Evidence at protein level	duodenum: 241.2;liver: 697.3;small intestine: 147.2	testis: 15.2	608307	Carbamoylphosphate synthetase I deficiency; Pulmonary hypertension, neonatal, susceptibility to; {Venoocclusive disease after bone marrow transplantation} (3)	0	1		12075.3	0.74742
6241	HGNC:10452	ENSG00000171848	P31350	RRM2	73.0909				Mixed	Evidence at protein level		lymph node: 47.8	180390	Hypertension, essential, susceptibility to, 3; Muckle-Wells syndrome; CINCA syndrome	0	1		197274	44.3792
645840	HGNC:20667	ENSG00000197763	Q86VQ6	TXNRD3	73.0909				Tissue enhanced	Evidence at protein level	testis: 41.7	parathyroid gland: 18.0	606235	Atransferrinemia; Emberger syndrome; Myelodysplastic syndrome, susceptibility to; Leukemia, acute myeloid, susceptibility to	0	1
113235	HGNC:30521	ENSG00000076351	Q96NT5	SLC46A1	73.7727			Expressed in kidney, liver, placenta, small intestine, spleen, retina and retinal pigment epithelium. Lower levels found in colon and testis. Very low levels in brain, lung, stomach, heart and muscle. In intestine, expressed in duodenum with lower levels in jejunum, ileum, cecum, rectum and segments of the colon. {ECO:0000269|PubMed:17129779, ECO:0000269|PubMed:17335806}.	Expressed in all	Evidence at protein level		duodenum: 97.7	611672	Folate malabsorption, hereditary; ?Renal-hepatic-pancreatic dysplasia 2	0	1
55326	HGNC:20886	ENSG00000155189	Q9NUQ2	AGPAT5	73.8636			Widely expressed. {ECO:0000269|PubMed:16620771, ECO:0000269|PubMed:21173190}.	Expressed in all	Evidence at protein level		testis: 46.7	614796	Diamond-Blackfan anemia 2 (2); Mental retardation, autosomal dominant 33	0	1
5805	HGNC:9689	ENSG00000150787	Q03393	PTS	74.0455				Expressed in all	Evidence at protein level		adrenal gland: 67.2	612719	Hyperphenylalaninemia, BH4-deficient, A; Cataract 16, multiple types; Myopathy, myofibrillar, fatal infantile hypertrophy, alpha-B crystallin-related; Cardiomyopathy, dilated, 1II	0	1		105144	11.5678
6583	HGNC:10968	ENSG00000197208	Q9H015	SLC22A4	74.7727			Widely expressed. Highly expressed in whole blood, bone marrow, trachea and fetal liver. Weakly expressed in kidney, skeletal muscle, prostate, lung, pancreas, placenta, heart, uterus, spleen and spinal cord. Highly expressed in intestinal cell types affected by Crohn disease, including epithelial cells. Expressed in CD68 macrophage and CD43 T-cells but not in CD20 B-cells. Predominantly expresse…	Not detected in skin	Evidence at protein level	fallopian tube: 18.6	bone marrow: 13.2	604190	Rheumatoid arthritis, susceptibility to; ?Spastic paraplegia 72, autosomal dominant	0	1
27115	HGNC:8792	ENSG00000171408	Q9NP56	PDE7B	74.9545			Highly expressed in brain. Also expressed in heart, liver, skeletal muscle and pancreas.	Not detected in skin	Evidence at protein level		ovary: 16.1	604645	Mean platelet volume QTL5 (2); H. pylori infection, susceptibility to; Tuberculosis, susceptibility to; Immunodeficiency 27B, mycobacteriosis, AD; Tuberculosis infection, protection against; Hepatitis B virus infection, susceptibility to	0	1		0	0.9628
8867	HGNC:11503	ENSG00000159082	O43426	SYNJ1	75.4545			Concentrated at clathrin-coated endocytic intermediates in nerve terminals. Isoform 1 is more enriched than isoform 2 in developing brain as well as non-neuronal cells. Isoform 2 is very abundant in nerve terminals.	Tissue enhanced	Evidence at protein level	cerebral cortex: 66.1	testis: 18.3	604297	Parkinson disease 20, early-onset; Long QT syndrome 5	0	1
4860	HGNC:7892	ENSG00000198805	P00491	PNP	75.5455		9.64642e+06	Expressed in red blood cells; overexpressed in red blood cells (cytoplasm) of patients with hereditary non-spherocytic hemolytic anemia of unknown etiology. {ECO:0000269|PubMed:22509282}.	Expressed in all	Evidence at protein level		epididymis: 686.0	164050	Immunodeficiency due to purine nucleoside phosphorylase deficiency; Chorea, hereditary benign; Choreoathetosis, hypothyroidism, and neonatal respiratory distress	0	1		685783	12.5264
594	HGNC:987	ENSG00000083123	P21953	BCKDHB	76.0909				Expressed in all	Evidence at protein level		liver: 39.8	248611	Maple syrup urine disease, type Ib; Bethlem myopathy 2	0	1		131769	3.63839
6573	HGNC:10937	ENSG00000173638	P41440	SLC19A1	76.2273			Placenta, liver, and to a much smaller extent, in lung.	Mixed	Evidence at protein level		duodenum: 22.6	600424	Leukemia, acute myeloid; Platelet disorder, familial, with associated myeloid malignancy	0	1
51809	HGNC:4129	ENSG00000109586	Q86SF2	GALNT7	76.6364			Widely expressed. Expressed in uterus, retina, kidney, small intestine, omentum, stomach and CNS. {ECO:0000269|PubMed:10544240}.	Mixed	Evidence at protein level		stomach: 63.1	605005	{Psoraisis susceptibility 9} (2); Leber congenital amaurosis 14; Retinitis pigmentosa, juvenile	0	1
120103	HGNC:19660	ENSG00000180773	Q6YBV0	SLC36A4	77.5455				Mixed	Evidence at protein level		thyroid gland: 14.7	613760	Leukodystrophy, hypomyelinating, 13; Haim-Munk syndrome; Periodontitis 1, juvenile	0	1
51005	HGNC:24262	ENSG00000162066	Q9Y303	AMDHD2	78.1818				Mixed	Evidence at protein level		testis: 15.9	-		0	1		0	4.41941
5337	HGNC:9067	ENSG00000075651	Q13393	PLD1	80.2273			Expressed abundantly in the pancreas and heart and at high levels in brain, placenta, spleen, uterus and small intestine. {ECO:0000269|PubMed:9582313}.	Tissue enhanced	Evidence at protein level	gallbladder: 138.8	small intestine: 50.2	602382	Myopia 8 (2); Epilepsy, juvenile absence, susceptibility to, 2; Epilepsy, idiopathic generalized, susceptibility to, 11; Leukoencephalopathy with ataxia	0	1		9454.51	0.753611
23475	HGNC:9755	ENSG00000103485	Q15274	QPRT	80.3182				Expressed in all	Evidence at protein level		kidney: 111.8	606248	Episodic kinesigenic dyskinesia 1; Seizures, benign familial infantile, 2; Convulsions, familial infantile, with paroxysmal choreoathetosis	0	1		165196	2.64887
8908	HGNC:4700	ENSG00000056998	O15488	GYG2	81.2727			Expressed preferentially in liver, heart, and pancreas.	Tissue enriched	Evidence at protein level	adipose tissue: 161.7	breast: 12.5	300198	Ocular albinism, type I, Nettleship-Falls type; Nystagmus 6, congenital, X-linked	0	1
5291	HGNC:8976	ENSG00000051382	P42338	PIK3CB	82			Expressed ubiquitously.	Expressed in all	Evidence at protein level		thyroid gland: 88.7	602925	?Seckel syndrome 6; ?Cutaneous telangiectasia and cancer syndrome, familial	0	1		14743	1.94963
641649	HGNC:32393	ENSG00000142046	Q6ZNR0	TMEM91	82.4091				Expressed in all	Evidence at transcript level		skin: 31.0	-		0	1
56922	HGNC:6936	ENSG00000078070	Q96RQ3	MCCC1	84.7273				Expressed in all	Evidence at protein level		kidney: 60.7	609010	3-Methylcrotonyl-CoA carboxylase 1 deficiency; Blood group, P1PK system, P(k) phenotype	0	1		73230.3	3.04958
26035	HGNC:17855	ENSG00000138604	O94923	GLCE	85.2727				Mixed	Evidence at protein level		placenta: 18.9	612134	Keratoderma, palmoplantar, punctate type IA; ?Muscular dystrophy, congenital, Davignon-Chauveau type	0	1
10229	HGNC:2244	ENSG00000167186	Q99807	COQ7	85.9545			Expressed dominantly in heart and skeletal muscle.	Expressed in all	Evidence at protein level		parathyroid gland: 38.6	601683	?Coenzyme Q10 deficiency, primary, 8; Desbuquois dysplasia 2	0	1		0	1.92466
197258	HGNC:29500	ENSG00000157353	Q8N0W3	FUK	86				Expressed in all	Evidence at protein level		parathyroid gland: 14.2	-		0	1		19944.1	0.703545
2762	HGNC:4369	ENSG00000112699	O60547	GMDS	86.9545		1.54942e+07		Mixed	Evidence at protein level		duodenum: 109.2	602884	Anterior segment dysgenesis 3, multiple subtypes; Axenfeld-Rieger syndrome, type 3	0	1		251377	6.17537
5279	HGNC:8960	ENSG00000135845	Q92535	PIGC	87.1364				Expressed in all	Evidence at protein level		epididymis: 47.0	601730	Trimethylaminuria; Lung cancer, susceptibility to	0	1
54981	HGNC:26057	ENSG00000106733	Q9NWW6	NMRK1	87.3182				Expressed in all	Evidence at protein level		parathyroid gland: 118.5	-		0	1
34	HGNC:89	ENSG00000117054	P11310	ACADM	88.3636		3.03395e+06		Expressed in all	Evidence at protein level		kidney: 325.2	607008	Acyl-CoA dehydrogenase, medium chain, deficiency of; Homocysteine, total plasma, elevated (3)	1	1		432572	5.97455
55572	HGNC:26927	ENSG00000110074	Q96CU9	FOXRED1	89.2273				Expressed in all	Evidence at protein level		liver: 19.0	613622	Leigh syndrome due to mitochondrial complex I deficiency; Mitochondrial complex I deficiency	1	1
81849	HGNC:19342	ENSG00000117069	Q9BVH7	ST6GALNAC5	89.4545				Not detected in skin	Evidence at protein level		lung: 8.8	610134	Cystathioninuria; Homocysteine, total plasma, elevated (3)	0	1
5136	HGNC:8774	ENSG00000115252	P54750	PDE1A	90.1818			Several tissues, including brain, kidney, testes and heart.	Not detected in skin	Evidence at protein level	thyroid gland: 76.2	testis: 62.5	171890	Hemochromatosis, type 4; Maturity-onset diabetes of the young 6	0	1		0	0
23417	HGNC:7150	ENSG00000103150	O95822	MLYCD	90.4545			Expressed in fibroblasts and hepatoblastoma cells (at protein level). Expressed strongly in heart, liver, skeletal muscle, kidney and pancreas. Expressed in myotubes. Expressed weakly in brain, placenta, spleen, thymus, testis, ovary and small intestine. {ECO:0000269|PubMed:10455107, ECO:0000269|PubMed:18314420}.	Mixed	Evidence at protein level		heart muscle: 3.2	606761	Malonyl-CoA decarboxylase deficiency; Spinocrebellar ataxia, autosomal recessive 12; Epileptic encephalopathy, early infantile, 28	0	1
2582	HGNC:4116	ENSG00000117308	Q14376	GALE	91.2273				Expressed in all	Evidence at protein level		stomach: 113.6	606953	Galactose epimerase deficiency; Charcot-Marie-Tooth disease, recessive intermediate C	0	1		353075	10.5036
30061	HGNC:10909	ENSG00000138449	Q9NP59	SLC40A1	91.7273			Detected in erythrocytes (at protein level). Expressed in placenta, intestine, muscle and spleen. {ECO:0000269|PubMed:10747949, ECO:0000269|PubMed:23219802}.	Expressed in all	Evidence at protein level		spleen: 496.0	604653	Hemochromatosis, type 4; Maturity-onset diabetes of the young 6	0	1
98	HGNC:180	ENSG00000170634	P14621	ACYP2	92.1364				Expressed in all	Evidence at protein level		skeletal muscle: 73.8	102595	Cystinuria; Schizophrenia, susceptibility to, 17	0	1
6652	HGNC:11184	ENSG00000140263	Q00796	SORD	93.5		853621	Expressed in kidney and epithelial cells of both benign and malignant prostate tissue. Expressed in epididymis (at protein level). {ECO:0000269|PubMed:16278369, ECO:0000269|PubMed:19423711, ECO:0000269|PubMed:20372835}.	Expressed in all	Evidence at protein level		cervix: 401.6	182500	?Cataract, congenital (2); Mirror movements 2; ?Fanconi anemia, complementation group R	0	1		419698	6.8224
132789	HGNC:21526	ENSG00000163281	Q8TDQ7	GNPDA2	93.9545		2.21348e+07		Expressed in all	Evidence at protein level		thyroid gland: 32.5	613222	Nephronophthisis 13; ?Cranioectodermal dysplasia 4; ?Short-rib thoracic dysplasia 5 with or without polydactyly; Senior-Loken syndrome 8	0	1		207527	4.47391
8501	HGNC:9225	ENSG00000149150	O75387	SLC43A1	94.2273			In adults, found in all tissues examined with highest expression in pancreas. In fetus, highest expression in liver and lower levels in kidney, and lung. High levels found in prostate cancer cells. {ECO:0000269|PubMed:11956097, ECO:0000269|PubMed:12930836, ECO:0000269|PubMed:9255310, ECO:0000269|PubMed:9722952}.	Expressed in all	Evidence at protein level		liver: 50.0	603733	Myasthenic syndrome, congenital, 11, associated with acetylcholine receptor deficiency; Fetal akinesia deformation sequence	0	1
374907	HGNC:24139	ENSG00000177191	Q7Z7M8	B3GNT8	94.7727			Highly expressed in small intestine, pancreas, spleen, bone marrow, lung, throat, and ileum, and weakly in fetal brain, cerebellum, heart, liver, tongue, breast, uteri, and testis. Not detected in colon. Differentially expressed in human tumor cell lines. {ECO:0000269|PubMed:15486459, ECO:0000269|PubMed:15620693}.	Tissue enhanced	Evidence at protein level	duodenum: 16.0;small intestine: 17.2	esophagus: 10.7	615357	Meckel syndrome 10; Sea-blue histiocyte disease; Alzheimer disease-2; ?Macular degeneration, age-related; Lipoprotein glomerulopathy; Coronary artery disease, severe, susceptibility to	0	1
4698	HGNC:7688	ENSG00000128609	Q16718	NDUFA5	96.4091			Expressed in all tissues examined with highest levels in heart, skeletal muscle and brain.	Expressed in all	Evidence at protein level		thyroid gland: 249.5	601677	Inflammatory bowel disease 14; Systemic lupus erythematosus, susceptibility to, 10	1	1		482967	12.2028
8836	HGNC:4248	ENSG00000137563	Q92820	GGH	96.5455		3.25261e+07		Tissue enhanced	Evidence at protein level	kidney: 89.2	liver: 62.8	601509	?Hydrocephalus, autosomal dominant (2); Hypogonadotropic hypogonadism 5 with or without anosmia	0	1		259396	20.628
283871	HGNC:8909	ENSG00000184207	A6NDG6	PGP	96.9545			Detected in all tissues including red cells, lymphocytes and cultured fibroblasts (at protein level). The highest activities occur in skeletal muscle and cardiac muscle. {ECO:0000269|PubMed:215071}.	Expressed in all	Evidence at protein level		testis: 28.2	172280	Spondylometaphyseal dysplasia, Megarbane-Dagher-Melike type; Epilepsy, childhood absence, susceptibility to, 6; Hyperaldosteronism, familial, type IV	0	1
18	HGNC:23	ENSG00000183044	P80404	ABAT	97.0455			Liver > pancreas > brain > kidney > heart > placenta.	Tissue enhanced	Evidence at protein level	cerebral cortex: 165.0;kidney: 134.3;liver: 175.2	thyroid gland: 47.2	137150	GABA-transaminase deficiency; Heinz body anemia; Erythrocytosis (3); Hypochromic microcytic anemia (3); Hemoglobin H disease, nondeletional	1	1
8034	HGNC:10986	ENSG00000122912	P16260	SLC25A16	97.5909				Mixed	Evidence at protein level		prostate: 13.7	139080	Facial paresis, hereditary congenital; ?Seckel syndrome 8	0	1
4709	HGNC:7698	ENSG00000119013	O43676	NDUFB3	98.0909				Expressed in all	Evidence at protein level		skeletal muscle: 180.0	603839	Mitochondrial complex I deficiency; Brachydactyly, type E; Brachydactyly, type D; Syndactyly, type V; ?Brachydactyly-syndactyly syndrome	1	1		812046	25.4257
26061	HGNC:17856	ENSG00000131373	Q9UJ83	HACL1	98.5			Expressed in high levels in liver, also expressed in kidney, heart and skeletal muscle. {ECO:0000269|PubMed:10468558}.	Expressed in all	Evidence at protein level		duodenum: 52.3	604300	Hypotonia, infantile, with psychomotor retardation; Fuhrmann syndrome	0	1
9536	HGNC:9599	ENSG00000148344	O14684	PTGES	99.5909				Tissue enhanced	Evidence at protein level	placenta: 82.2;seminal vesicle: 118.1	urinary bladder: 37.5	605172	Spinocerebellar ataxia, autosomal recessive 2; Adams-Oliver syndrome 5	0	1
53343	HGNC:8056	ENSG00000170502	Q9BW91	NUDT9	102.682			Ubiquitously expressed but isoform 1 is the most predominant isoform. {ECO:0000269|PubMed:12427752}.	Expressed in all	Evidence at protein level		parathyroid gland: 84.9	-		0	1		170630	3.13343
4830	HGNC:7849	ENSG00000239672	P15531	NME1	104.318		7.05114e+06	Isoform 1 is expressed in heart, brain, placenta, lung, liver, skeletal muscle, pancreas, spleen and thymus. Expressed in lung carcinoma cell lines but not in normal lung tissues. Isoform 2 is ubiquitously expressed and its expression is also related to tumor differentiation. {ECO:0000269|PubMed:10512675, ECO:0000269|PubMed:12601555, ECO:0000269|PubMed:16442775}.	Expressed in all	Evidence at protein level		cerebral cortex: 89.5	156490	Neuroblastoma; Coffin-Siris syndrome 5	0	1		4.57944e+06	117.707
122622	HGNC:20093	ENSG00000185100	Q8N142	ADSSL1	104.818			Predominantly expressed in skeletal muscle and heart, as well as in several hematopoietic cell lines and solid tumors. {ECO:0000269|PubMed:15786719}.	Tissue enriched	Evidence at protein level	skeletal muscle: 428.0	heart muscle: 64.7	612498	Myopathy, distal, 5; Breast cancer, susceptibility to	0	1		0	0.0545618
27034	HGNC:87	ENSG00000151498	Q9UKU7	ACAD8	105.545			Detected at comparable levels in all tissues examined (heart, lung, brain, skeletal muscle, pancreas and placenta). Weakly expressed in liver and kidney.	Expressed in all	Evidence at protein level		thyroid gland: 43.1	604773	Isobutyryl-CoA dehydrogenase deficiency; Mitochondrial complex I deficiency	0	1		94276.5	3.49312
8398	HGNC:9039	ENSG00000184381	O60733	PLA2G6	106			Four different transcripts were found to be expressed in a distinct tissue distribution.	Expressed in all	Evidence at protein level		testis: 60.3	603604	Infantile neuroaxonal dystrophy 1; Neurodegeneration with brain iron accumulation 2B; Parkinson disease 14, autosomal recessive	0	1		0	0.25577
3251	HGNC:5157	ENSG00000165704	P00492	HPRT1	106.545		1.87269e+07		Expressed in all	Evidence at protein level		testis: 138.3	308000	Lesch-Nyhan syndrome; HPRT-related gout	0	1		602308	11.13
1633	HGNC:2704	ENSG00000156136	P27707	DCK	107		3.35312e+07		Expressed in all	Evidence at protein level		lymph node: 95.0	125450	Epilepsy, familial temporal lobe; Kahrizi syndrome	0	1		329957	8.84355
8604	HGNC:10982	ENSG00000115840	O75746	SLC25A12	107.182			High levels in heart and skeletal muscle, low in brain and very low in kidney. {ECO:0000269|PubMed:10369257, ECO:0000269|PubMed:9722566}.	Mixed	Evidence at protein level		skeletal muscle: 55.3	603667	Epileptic encephalopathy, early infantile, 39; Paroxysmal extreme pain disorder, 167400, (3); Insensitivity to pain, congenital; Febrile seizures, familial, 3B; Epilepsy, generalized, with febrile seizures plus, type 7; Small fiber neuropathy; Dravet syndrome, modifier of; HSAN2D, autosomal recessive	0	1
9653	HGNC:5193	ENSG00000153936	Q7LGA3	HS2ST1	107.227				Expressed in all	Evidence at protein level		adrenal gland: 34.2	604844	?Neutropenia, severe congenital 2, autosomal dominant; ?Neutropenia, nonimmune chronic idiopathic, of adults	0	1
23545	HGNC:18481	ENSG00000185344	Q9Y487	ATP6V0A2	107.864				Expressed in all	Evidence at protein level		skin: 15.2	611716	Cutis laxa, autosomal recessive, type IIA; Wrinkly skin syndrome	0	1
5373	HGNC:9115	ENSG00000140650	O15305	PMM2	108.364		1.06025e+06		Expressed in all	Evidence at protein level		rectum: 28.8	601785	Congenital disorder of glycosylation, type Ia; Lymphangioleiomyomatosis, somatic	0	1		326424	10.5684
11046	HGNC:20799	ENSG00000130958	Q76EJ3	SLC35D2	108.909			Highly expressed in heart, kidney, small intestine, placenta, lung and peripheral blood leukocyte. Weakly expressed in skeletal muscle and spleen. Not expressed in brain, colon and thymus. {ECO:0000269|PubMed:15607426}.	Expressed in all	Evidence at protein level		small intestine: 73.8	609182	Basal cell nevus syndrome; Basal cell carcinoma, somatic; Holoprosencephaly 7	0	1
9435	HGNC:1970	ENSG00000175040	Q9Y4C5	CHST2	109			Widely expressed. Highly expressed in bone marrow, peripheral blood leukocytes, spleen, brain, spinal cord, ovary and placenta. Expressed by high endothelial cells (HEVs) and leukocytes. {ECO:0000269|PubMed:10049591, ECO:0000269|PubMed:11310842, ECO:0000269|PubMed:9722682}.	Not detected in skin	Evidence at protein level		spleen: 15.5	603798	Bruck syndrome 2; Cerebellar ataxia; Hemosiderosis, systemic, due to aceruloplasminemia	0	1
5498	HGNC:9280	ENSG00000143224	P50336	PPOX	109.591			Expressed in heart, brain, placenta, lung, liver, skeletal muscle, kidney and pancreas.	Expressed in all	Evidence at protein level		fallopian tube: 37.3	600923	Porphyria variegata; Dejerine-Sottas disease; Neuropathy, congenital hypomyelinating; Charcot-Marie-Tooth disease, type 2J; Roussy-Levy syndrome; Charcot-Marie-Tooth disease, type 2I; Charcot-Marie-Tooth disease, dominant intermediate D	0	1		109159	1.7517
196883	HGNC:235	ENSG00000129467	Q8NFM4	ADCY4	109.818			Detected in the zona glomerulosa and the zona fasciculata in the adrenal gland (at protein level). {ECO:0000269|PubMed:11549699}.	Tissue enhanced	Evidence at protein level	placenta: 20.9	lung: 11.6	600292	?Coloboma, ocular, autosomal recessive; Retinal degeneration, autosomal recessive, clumped pigment type (3)	0	1		23096.3	0
8821	HGNC:6075	ENSG00000109452	O15327	INPP4B	110.136			Widely expressed with highest levels occurring in the skeletal muscle and heart. {ECO:0000269|PubMed:9295334}.	Mixed	Evidence at protein level		testis: 33.1	-		0	1
291	HGNC:10990	ENSG00000151729	P12235	SLC25A4	110.591				Tissue enhanced	Evidence at protein level	heart muscle: 119.0;skeletal muscle: 66.2	cerebral cortex: 38.2	103220	Progressive external ophthalmoplegia with mitochondrial DNA deletions, autosomal dominant 2; Mitochondrial DNA depletion syndrome 12A (cardiomyopathic type) AD; Mitochondrial DNA depletion syndrome 12B (cardiomyopathic type) AR	0	1
2585	HGNC:4119	ENSG00000156958	Q01415	GALK2	111				Expressed in all	Evidence at protein level		kidney: 31.7	137028	Temtamy preaxial brachydactyly syndrome; Acrocallosal syndrome; Joubert syndrome 12; ?Al-Gazali-Bakalinova syndrome	0	1		95928.9	1.97693
10682	HGNC:3133	ENSG00000147155	Q15125	EBP	111.045				Expressed in all	Evidence at protein level		liver: 91.1	300205	Chondrodysplasia punctata, X-linked dominant; MEND syndrome	0	1
55500	HGNC:24649	ENSG00000139163	Q9HBU6	ETNK1	113.045			Expressed in kidney, liver, placenta, heart, leukocyte, ovary and testis.	Expressed in all	Evidence at protein level		stomach: 45.8	609858	Short sleeper; Bladder cancer, somatic; Pancreatic carcinoma, somatic; Gastric cancer, somatic; Leukemia, acute myeloid; Noonan syndrome 3; Cardiofaciocutaneous syndrome 2; Breast cancer, somatic; Schimmelpenning-Feuerstein-Mims syndrome, somatic mosaic; RAS-associated autoimmune leukoproliferative disorder	0	1		84461.6	2.53229
51227	HGNC:3046	ENSG00000185808	P57054	PIGP	113.227			Ubiquitous.	Expressed in all	Evidence at protein level		epididymis: 123.4	605938	Jervell and Lange-Nielsen syndrome 2; Long QT syndrome 5	0	1
2135	HGNC:3516	ENSG00000162694	Q9UBQ6	EXTL2	113.318			Ubiquitous.	Expressed in all	Evidence at protein level		placenta: 33.9	602411	Phosphoglycerate dehydrogenase deficiency; Neu-Laxova syndrome 1	0	1
669	HGNC:1093	ENSG00000172331	P07738	BPGM	114.455			Expressed in red blood cells. Expressed in non-erythroid cells of the placenta; present in the syncytiotrophoblast layer of the placental villi at the feto-maternal interface (at protein level). {ECO:0000269|PubMed:16246416, ECO:0000269|PubMed:3023066, ECO:0000269|PubMed:6313356}.	Expressed in all	Evidence at protein level		placenta: 64.7	613896	Erythrocytosis due to bisphosphoglycerate mutase deficiency; Curry-Jones syndrome, somatic mosaic	0	1		141031	9.73024
2030	HGNC:11003	ENSG00000112759	Q99808	SLC29A1	114.5			Detected in erythrocytes (at protein level). Expressed in heart, brain, mammary gland, erythrocytes and placenta, and also in fetal liver and spleen. {ECO:0000269|PubMed:12527552, ECO:0000269|PubMed:23219802}.	Expressed in all	Evidence at protein level		adrenal gland: 125.1	602193	Nasu-Hakola disease; Leber congenital amaurosis 15	0	1
51004	HGNC:20233	ENSG00000119723	Q9Y2Z9	COQ6	114.545			Widely expressed. {ECO:0000269|PubMed:21540551}.	Expressed in all	Evidence at protein level		adrenal gland: 32.9	614647	Coenzyme Q10 deficiency, primary, 6; Microphthalmia, isolated 2	0	1		60425.2	3.97775
253430	HGNC:20739	ENSG00000151151	Q8NFU5	IPMK	115.773		3.79476e+06	Ubiquitous, with the highest expression in skeletal muscle, liver, placenta, lung, peripheral blood leukocytes, kidney, spleen and colon. {ECO:0000269|PubMed:12223481}.	Mixed	Evidence at protein level		parathyroid gland: 27.9	609851	{Inflammatory bowel disease 15} (2); Medullary thyroid carcinoma; Multiple endocrine neoplasia IIB; Central hypoventilation syndrome, congenital; Pheochromocytoma; Hirschsprung disease, susceptibility to, 1	0	1		0	0.509513
2717	HGNC:4296	ENSG00000102393	P06280	GLA	116.955				Expressed in all	Evidence at protein level		seminal vesicle: 58.5	300644	Fabry disease; Fabry disease, cardiac variant	0	1
1836	HGNC:10994	ENSG00000155850	P50443	SLC26A2	117			Ubiquitously expressed. {ECO:0000269|PubMed:7923357}.	Tissue enhanced	Evidence at protein level	colon: 215.9;rectum: 209.8	parathyroid gland: 81.4	606718	Diastrophic dysplasia; Atelosteogenesis II; Achondrogenesis Ib; Epiphyseal dysplasia, multiple, 4; Diastrophic dysplasia, broad bone-platyspondylic variant; De la Chapelle dysplasia	0	1
285440	HGNC:23198	ENSG00000145476	Q6ZWL3	CYP4V2	117.727			Broadly expressed. Detected in heart, brain, placenta, lung, liver, skeletal muscle, kidney, pancreas, retina, retinal pigment epithelium (RPE) and lymphocytes. {ECO:0000269|PubMed:15042513, ECO:0000269|PubMed:22772592}.	Not detected in skin	Evidence at protein level	parathyroid gland: 63.8	liver: 47.3	608614	Bietti crystalline corneoretinal dystrophy; HIV1 infection, resistance to	0	1
222962	HGNC:23097	ENSG00000164638	Q7RTT9	SLC29A4	117.773			Expressed abundantly in the heart, in both cardiomyocytes and vascular endothelial cells (at protein level). Highly expressed in brain, kidney and skeletal muscle. In the brain expressed in cerebellum, cerebral cortex, medulla, occipital pole, frontal and temporal lobes putamen and in the spinal cord. Lower expression in liver, pancreas, and liver. Expressed in endometrial tissue, exclusively in …	Tissue enhanced	Evidence at protein level	adipose tissue: 44.2	cerebral cortex: 12.0	609149	Spastic paraplegia 48, autosomal recessive; Parkinson disease, susceptibility to	0	1
7372	HGNC:12563	ENSG00000114491	P11172	UMPS	118.091				Mixed	Evidence at protein level		parathyroid gland: 3.5	613891	Orotic aciduria; Harderoporphyria	0	1		238190	2.45062
8671	HGNC:11030	ENSG00000080493	Q9Y6R1	SLC4A4	118.545			Isoform 1 is expressed in pancreas and to a lower extent in heart, skeletal muscle, liver, parotid salivary glands, prostate, colon, stomach, thyroid, brain and spinal chord. Corneal endothelium cells express only isoform 1 (at protein level). Isoform 2 is specifically expressed in kidney at the level of proximal tubules. {ECO:0000269|PubMed:10069984, ECO:0000269|PubMed:11743927, ECO:0000269|PubM…	Not detected in skin	Evidence at protein level	kidney: 124.6	cerebral cortex: 57.5	603345	Renal tubular acidosis, proximal, with ocular abnormalities; Amelogenesis imperfecta, type IC	0	1
2517	HGNC:4006	ENSG00000179163	P04066	FUCA1	118.818				Expressed in all	Evidence at protein level		lymph node: 188.2	612280	Fucosidosis; Blood group, Radin	0	1
9990	HGNC:10914	ENSG00000140199	Q9UHW9	SLC12A6	119.182			Highly expressed in heart, brain and kidney. Detected at lower levels in skeletal muscle, placenta, lung and pancreas. Detected in umbilical vein endothelial cells. Isoform 2 is more abundant in kidney. Isoform 5 is testis specific. Expressed in the proximal tubule of the kidney (at protein level). {ECO:0000269|PubMed:16048901}.	Mixed	Evidence at protein level		testis: 46.2	604878	Agenesis of the corpus callosum with peripheral neuropathy; Albinism, brown oculocutaneous; Skin/hair/eye pigmentation 1, blue/nonblue eyes;	0	1
175	HGNC:318	ENSG00000038002	P20933	AGA	119.364		351063		Expressed in all	Evidence at protein level		epididymis: 34.7	613228	Aspartylglucosaminuria; Colorectal cancer, susceptibility to; Mycobacterium tuberculosis, susceptibility to	0	1
4712	HGNC:7701	ENSG00000165264	O95139	NDUFB6	119.727				Expressed in all	Evidence at protein level		cerebral cortex: 70.5	-		1	1		1.44434e+06	27.8957
27349	HGNC:29622	ENSG00000100294	Q8IVS2	MCAT	119.864				Expressed in all	Evidence at protein level		fallopian tube: 22.7	614479	Phelan-McDermid syndrome; Schizophrenia 15	0	1		43661.8	2.47328
6507	HGNC:10941	ENSG00000079215	P43003	SLC1A3	120.045			Highly expressed in cerebellum, but also found in frontal cortex, hippocampus and basal ganglia.	Tissue enriched	Evidence at protein level	cerebral cortex: 519.6	adipose tissue: 31.7	600111	Episodic ataxia, type 6; Macular degeneration, age-related, 15, susceptibility to	0	1
1629	HGNC:2698	ENSG00000137992	P11182	DBT	120.273				Expressed in all	Evidence at protein level		kidney: 19.6	248610	Maple syrup urine disease, type II; Sensorineural deafness with mild renal dysfunction	0	1		159682	0.761033
10201	HGNC:20567	ENSG00000172113	O75414	NME6	121.455			Expressed at a moderately low level in many tissues. Most abundant in kidney, prostate, ovary, intestine, and spleen.	Expressed in all	Evidence at protein level		fallopian tube: 27.5	608294	Colorectal cancer, hereditary nonpolyposis, type 2; Mismatch repair cancer syndrome; Muir-Torre syndrome	0	1		115972	4.57585
5723	HGNC:9577	ENSG00000146733	P78330	PSPH	121.636		2.48146e+06		Expressed in all	Evidence at protein level		fallopian tube: 25.2	172480	Phosphoserine phosphatase deficiency; Adenocarcinoma of lung, response to tyrosine kinase inhibitor in; Nonsmall cell lung cancer, susceptibility to; ?Inflammatory skin and bowel disease, neonatal, 2	0	1		449831	5.69054
65010	HGNC:14472	ENSG00000225697	Q9BXS9	SLC26A6	123.045			Ubiquitous. Highest levels in kidney and pancreas. Lower expression in heart, skeletal muscle, liver and placenta. Also found in lung and brain. Isoform 4 is ubiquitously expressed. Isoform 6 is expressed in heart, brain, placenta, lung, liver, kidney, pancreas, spleen, thymus, prostate, testis and ovary. Isoform 5 is expressed weakly in placenta, lung, liver and pancreas. {ECO:0000269|PubMed:110…	Expressed in all	Evidence at protein level		rectum: 24.3	610068	Hyperglycinuria; Iminoglycinuria, digenic	0	1
957	HGNC:3367	ENSG00000187097	O75356	ENTPD5	124.227			Expressed in adult liver, kidney, prostate, testis and colon. Much weaker expression in other tissues. {ECO:0000269|PubMed:9676430}.	Tissue enhanced	Evidence at protein level	liver: 130.1	rectum: 114.3	603162	Leukoencephalopathy with vanishing white matter; Ovarioleukodystrophy	0	1
133686	HGNC:26404	ENSG00000152620	Q4G0N4	NADK2	124.318			Widely expressed. {ECO:0000269|PubMed:23212377}.	Expressed in all	Evidence at protein level		liver: 173.1	615787	?2,4-dienoyl-CoA reductase deficiency; Orofaciodigital syndrome VI	0	1
5050	HGNC:8576	ENSG00000079462	Q15102	PAFAH1B3	124.773			In the adult, expressed in brain, skeletal muscle, kidney, thymus, spleen, colon, testis, ovary and peripheral blood leukocytes. In the fetus, highest expression occurs in brain.	Expressed in all	Evidence at protein level		cerebral cortex: 36.8	603074	Nephrotic syndrome, type 1; Chitayat syndrome	0	1		596182	13.9969
132	HGNC:257	ENSG00000156110	P55263	ADK	125.182		1.69468e+08	Widely expressed. Highest level in placenta, liver, muscle and kidney.	Expressed in all	Evidence at protein level		liver: 77.4	102750	Hypermethioninemia due to adenosine kinase deficiency; Cerebrooculofacioskeletal syndrome 1; De Sanctis-Cacchione syndrome; Macular degeneration, age-related, susceptibility to, 5; UV-sensitive syndrome 1; Lung cancer, susceptibility to; Premature ovarian failure 11	0	1
55967	HGNC:23987	ENSG00000184752	Q9UI09	NDUFA12	126.182				Expressed in all	Evidence at protein level		heart muscle: 190.0	614530	Leigh syndrome due to mitochondrial complex 1 deficiency; Hyperpigmentation with or without hypopigmentation; Deafness, autosomal dominant 69, unilateral or asymmetric	1	1
56474	HGNC:2520	ENSG00000047230	Q9NRF8	CTPS2	126.864		5.71355e+06		Expressed in all	Evidence at protein level		parathyroid gland: 27.6	300380	Epileptic encephalopathy, early infantile, 2; Multiple congenital anomalies-hypotonia-seizures syndrome 2	0	1		89384.5	2.57217
55315	HGNC:23096	ENSG00000198246	Q9BZD2	SLC29A3	127.136			Widely expressed in both adult and fetal tissues. Highest levels in placenta, uterus, ovary, spleen, lymph node and bone marrow. Lowest levels in brain and heart. {ECO:0000269|PubMed:15701636}.	Mixed	Evidence at protein level		placenta: 18.7	612373	Histiocytosis-lymphadenopathy plus syndrome; Gaucher disease, atypical; Combined SAP deficiency; Krabbe disease, atypical	0	1
55293	HGNC:30866	ENSG00000151116	Q8IX04	UEVLD	127.227			Colon, colon carcinoma cell lines, normal cervical epithelium, carcinomas of the uterine cervix and peripheral blood leukocytes. {ECO:0000269|PubMed:12427560}.	Expressed in all	Evidence at protein level		parathyroid gland: 21.5	610985	Breast cancer, somatic; Hypoparathyroidism, autosomal recessive	0	1
80235	HGNC:30596	ENSG00000119227	Q86VD9	PIGZ	127.409			Widely expressed at low level, with highest level in brain and colon. {ECO:0000269|PubMed:15208306}.	Tissue enhanced	Evidence at transcript level	colon: 18.8;rectum: 18.4	cerebral cortex: 10.9	611671	Spondylometaphyseal dysplasia with cone-rod dystrophy; Glaucoma, normal tension, susceptibility to; Optic atrophy plus syndrome; Behr syndrome; ?Mitochondrial DNA depletion syndrome 14 (encephalocardiomyopathic type)	0	1
3764	HGNC:6269	ENSG00000121361	Q15842	KCNJ8	128.818			Predominantly detected in fetal and adult heart. {ECO:0000269|PubMed:9573340}.	Mixed	Evidence at protein level		seminal vesicle: 31.6	600935	Myopathy, lactic acidosis, and sideroblastic anemia 2; Meconium ileus	0	1
64772	HGNC:24622	ENSG00000167280	Q8NFI3	ENGASE	129			Widely expressed. Expressed at higher level in thymus and spleen. {ECO:0000269|PubMed:12114544}.	Expressed in all	Evidence at protein level		spleen: 28.6	611898	{Scoliosis, idiopathic, susceptibility to, 5} (2); Pityriasis rubra pilaris	0	1
5051	HGNC:8579	ENSG00000158006	Q99487	PAFAH2	129.773			Broadly expressed in different tissues, but high in B- and T-lymphocytes. In brain, expression is restricted to amygdala and frontal cortex.	Expressed in all	Evidence at protein level		parathyroid gland: 28.6	602344	Van der Woude syndrome 2; Rh-null disease, amorph type (3)	0	1		43970.2	1.43882
8803	HGNC:11448	ENSG00000136143	Q9P2R7	SUCLA2	129.864		1.04189e+07	Widely expressed. Not expressed in liver and lung. {ECO:0000269|PubMed:9765291}.	Expressed in all	Evidence at protein level		skeletal muscle: 78.8	603921	Mitochondrial DNA depletion syndrome 5 (encephalomyopathic with or without methylmalonic aciduria); Woolly hair, autosomal recessive 1, with or without hypotrichosis	0	1		295658	10.0441
51477	HGNC:29821	ENSG00000105655	Q9NPH2	ISYNA1	130.727			Highly expressed in testis, ovary, heart, placenta and pancreas. Weakly expressed in blood leukocyte, thymus, skeletal muscle and colon. {ECO:0000269|PubMed:12941308}.	Tissue enhanced	Evidence at protein level	testis: 117.6	placenta: 63.4	611670	Immunodeficiency 30; Epiphyseal dysplasia, multiple, 1	0	1		114908	1.21669
2639	HGNC:4189	ENSG00000105607	Q92947	GCDH	130.727			Isoform Long and isoform Short are expressed in fibroblasts and liver.	Expressed in all	Evidence at protein level		liver: 42.8	608801	Glutaricaciduria, type I; Myopathy, centronuclear; Charcot-Marie-Tooth disease, axonal, type 2M; Lethal congenital contracture syndrome 5	1	1		173836	3.78836
55276	HGNC:8906	ENSG00000169299	Q96G03	PGM2	131.545		1.06579e+09		Mixed	Evidence at protein level		esophagus: 36.6	172000	Nephronophthisis 13; ?Cranioectodermal dysplasia 4; ?Short-rib thoracic dysplasia 5 with or without polydactyly; Senior-Loken syndrome 8	0	1		332246	6.32184
4507	HGNC:7413	ENSG00000099810	Q13126	MTAP	131.773		1.64872e+07	Ubiquitously expressed.	Expressed in all	Evidence at protein level		parathyroid gland: 16.1	156540	Diaphyseal medullary stenosis with malignant fibrous histiocytoma; Melanoma and neural system tumor syndrome; Pancreatic cancer/melanoma syndrome; Orolaryngeal cancer, multiple, (3)	0	1		594581	5.59812
6821	HGNC:11460	ENSG00000139531	P51687	SUOX	132.455				Expressed in all	Evidence at protein level		parathyroid gland: 106.1	606887	Sulfite oxidase deficiency; Joubert syndrome 24	0	1		188286	2.71707
5634	HGNC:9465	ENSG00000101911	P11908	PRPS2	132.818		5.24159e+07		Tissue enhanced	Evidence at protein level	testis: 241.5	seminal vesicle: 115.9	311860	Orofaciodigital syndrome I; Simpson-Golabi-Behmel syndrome, type 2; Joubert syndrome 10; ?Retinitis pigmentosa 23	0	1		427561	5.3024
57678	HGNC:24865	ENSG00000119927	Q9HCL2	GPAM	133.773				Expressed in all	Evidence at protein level		adipose tissue: 315.5	602395	Resting heart rate; {Congestive heart failure and beta-blocker response, modifier of} (3)	0	1		0	1.79244
178	HGNC:321	ENSG00000162688	P35573	AGL	133.955		277650055	Liver, kidney and lymphoblastoid cells express predominantly isoform 1; whereas muscle and heart express not only isoform 1, but also muscle-specific isoform mRNAs (isoforms 2, 3 and 4). Isoforms 5 and 6 are present in both liver and muscle.	Tissue enhanced	Evidence at protein level	skeletal muscle: 91.0	parathyroid gland: 34.5	610860	Glycogen storage disease IIIa; Glycogen storage disease IIIb	0	1		5434.84	1.40838
10901	HGNC:16985	ENSG00000157326	Q9BTZ2	DHRS4	134			Isoform 1 is predominantly expressed in normal cervix (at protein level). Isoform 4 is expressed in some neoplastic cervical tissues, but not in normal cervix (at protein level). Isoform 5 and isoform 6 are expressed in a few neoplastic cervical tissues.	Expressed in all	Evidence at protein level		kidney: 149.2	611596	Autism, susceptibility to, 18; Retinal degeneration, autosomal recessive, clumped pigment type (3); 615195 Autism, susceptibility to, 18; Retinal degeneration, autosomal recessive, clumped pigment type (3)	0	1		742110	9.21996
56954	HGNC:29878	ENSG00000114021	Q9NQR4	NIT2	134.409		4.35123e+07	Detected in fetal brain (at protein level). Ubiquitous. Detected in heart, brain, placenta, lung, liver, skeletal muscle, kidney, pancreas, prostate, spleen, thymus, prostate, testis, ovary, small intestine and colon. {ECO:0000269|PubMed:14528910, ECO:0000269|PubMed:17488281}.	Mixed	Evidence at protein level		kidney: 18.9	616769	Coproporphyria; Harderoporphyria	0	1		429086	11.0494
3156	HGNC:5006	ENSG00000113161	P04035	HMGCR	134.455				Expressed in all	Evidence at protein level		cerebral cortex: 87.8	142910	Statins, attenuated cholesterol lowering by (3);	0	1		0	15.6729
5198	HGNC:8863	ENSG00000178921	O15067	PFAS	134.591		6.71787e+07		Expressed in all	Evidence at protein level		lymph node: 11.8	602133	{Opioid dependence, susceptibility to, 1} (2); Thiamine metabolism dysfunction syndrome 4 (progressive polyneuropathy type)	0	1
10257	HGNC:55	ENSG00000125257	O15439	ABCC4	135			Widely expressed, with particularly high levels in prostate, but is barely detectable in liver.	Tissue enhanced	Evidence at protein level	prostate: 68.5	epididymis: 23.3	605250	Mitral valve prolapse, myxomatous 3 (2); ?Trichotillomania	0	1
200576	HGNC:23785	ENSG00000115020	Q9Y2I7	PIKFYVE	135.364				Expressed in all	Evidence at protein level		testis: 25.7	609414	Corneal fleck dystrophy; Cardiomyopathy, dilated, 1I; Scapuloperoneal syndrome, neurogenic, Kaeser type; ?Muscular dystrophy, limb-girdle, type 2R	0	1		8187.86	2.9507
10965	HGNC:18431	ENSG00000119673	P49753	ACOT2	135.5			Strongest expression in heart, liver, muscle and kidney. Weak in placenta and pancreas. {ECO:0000269|PubMed:16940157}.	Expressed in all	Evidence at protein level		adipose tissue: 95.7	609972	Methylmalonic aciduria and homocystinuria, cblJ type; Long QT syndrome 14	0	1		0	4.1902
8050	HGNC:21350	ENSG00000110435	O00330	PDHX	136.364				Expressed in all	Evidence at protein level		testis: 51.8	608769	Lacticacidemia due to PDX1 deficiency; Cataract with late-onset corneal dystrophy; Anterior segment dysgenesis 5, multiple subtypes; Foveal hypoplasia 1; Keratitis; Optic nerve hypoplasia; ?Morning glory disc anomaly; ?Coloboma of optic nerve; ?Coloboma, ocular	0	1
3422	HGNC:5387	ENSG00000067064	Q13907	IDI1	136.545				Expressed in all	Evidence at protein level		breast: 241.1	604055	Hypoparathyroidism, sensorineural deafness, and renal dysplasia; Diabetes, mellitus, insulin-dependent, susceptibility to, 10	0	1		814880	30.4559
23556	HGNC:8967	ENSG00000197563	O95427	PIGN	137.091				Expressed in all	Evidence at protein level		parathyroid gland: 31.3	606097	Multiple congenital anomalies-hypotonia-seizures syndrome 1; Colorectal cancer, somatic; Esophageal carcinoma, somatic 133239 (3)	0	1
8659	HGNC:406	ENSG00000159423	P30038	ALDH4A1	137.545			Highest expression is found in liver followed by skeletal muscle, kidney, heart, brain, placenta, lung and pancreas.	Tissue enhanced	Evidence at protein level	kidney: 184.9;liver: 108.1	adipose tissue: 63.7	606811	Hyperprolinemia, type II; Hypophosphatasia, childhood; Odontohypophosphatasia; Hypophosphatasia, adult	0	1		154226	2.25566
6120	HGNC:10293	ENSG00000197713	Q96AT9	RPE	137.591				Expressed in all	Evidence at protein level		thyroid gland: 49.3	180480	Hemochromatosis, type 4; Maturity-onset diabetes of the young 6	1	1		281512	8.44472
9955	HGNC:5196	ENSG00000153976	Q9Y663	HS3ST3A1	137.818			Ubiquitous. Most abundant in heart and placenta, followed by liver and kidney. {ECO:0000269|PubMed:9988767}.	Not detected in skin	Evidence at protein level	spleen: 9.3	seminal vesicle: 6.7	604058	Mitochondrial complex IV deficiency; Leigh syndrome due to mitochondrial COX4 deficiency; 604057 Mitochondrial complex IV deficiency; Leigh syndrome due to mitochondrial COX4 deficiency	0	1
10057	HGNC:56	ENSG00000114770	O15440	ABCC5	138.864			All isoforms are equally expressed in retina. {ECO:0000269|PubMed:17521428}.	Expressed in all	Evidence at protein level		stomach: 72.0	605251	Epilepsy, myoclonic, familial adult; Pierpont syndrome	0	1
159	HGNC:292	ENSG00000035687	P30520	ADSS	139.182		1.12273e+08		Expressed in all	Evidence at protein level		testis: 116.4	103060	{Psoriasis susceptibility 7} (2); Neu-Laxova syndrome 1	0	1		534035	13.8505
11226	HGNC:4128	ENSG00000139629	Q8NCL4	GALNT6	139.545			Expressed in placenta and trachea. Weakly expressed in brain and pancreas. Expressed in fibroblast. Weakly or not expressed in lung, liver, muscle, kidney, spleen, thymus, prostate, testis, ovary, intestine, colon, leukocyte, stomach, thyroid, spinal cord, lymph node, trachea, adrenal gland and bone marrow. {ECO:0000269|PubMed:10464263}.	Tissue enhanced	Evidence at protein level	stomach: 61.9	cervix: 49.2	605148	Lethal congenital contractural syndrome 2; ?Osteoporosis, involutional	0	1
949	HGNC:1664	ENSG00000073060	Q8WTV0	SCARB1	139.727			Widely expressed.	Group enriched	Evidence at protein level	adrenal gland: 762.1;placenta: 284.3	liver: 71.6	601040	High density lipoprotein cholesterol level QTL6; Spastic paraplegia 55, autosomal recessive	0	1
55163	HGNC:30260	ENSG00000108439	Q9NVS9	PNPO	139.818				Expressed in all	Evidence at protein level		liver: 51.2	603287	Pyridoxamine 5'-phosphate oxidase deficiency; Thrombocytopenia, neonatal alloimmune (3); Myocardial infarction, susceptibility to; Purpura, posttransfusion (3); Bleeding disorder, platelet-type, 16, autosomal dominant	0	1		368436	1.92369
54675	HGNC:16148	ENSG00000088766	Q9UJA2	CRLS1	140.727			Highly expressed in tissues such as heart, skeletal muscle and liver. {ECO:0000269|PubMed:16547353}.	Expressed in all	Evidence at protein level		liver: 86.7	608188	Warburg micro syndrome 4; Fazio-Londe disease	0	1		0	3.60344
262	HGNC:457	ENSG00000123505	P17707	AMD1	141.636				Expressed in all	Evidence at protein level		prostate: 345.5	180980	Immunodeficiency-centromeric instability-facial anomalies syndrome-2; ?Candidiasis, familial, 8	0	1		49036.1	21.0696
23382	HGNC:22204	ENSG00000158467	Q96HN2	AHCYL2	141.682				Expressed in all	Evidence at protein level		rectum: 198.1	616520	Spinocerebellar ataxia 32 (2); Diabetes mellitus, type 2; Diabetes mellitus, ketosis-prone, susceptibility to	0	1		60525.7	1.10254
3628	HGNC:6071	ENSG00000151689	P49441	INPP1	142.227		4.63499e+06	Ubiquitously expressed, with highest levels in pancreas and kidney.	Expressed in all	Evidence at protein level		testis: 73.2	147263	Arthrogryposis, distal, type 10 (2); Brachydactyly, type E; Brachydactyly, type D; Syndactyly, type V; ?Brachydactyly-syndactyly syndrome	0	1		63965.1	3.43236
4200	HGNC:6984	ENSG00000082212	P23368	ME2	143.227		1.82755e+07		Expressed in all	Evidence at protein level		spleen: 54.3	154270	Immunodeficiency 12; Cholestasis, benign recurrent intrahepatic; Cholestasis, intrahepatic, of pregnancy, 1	0	1		288022	5.8537
80025	HGNC:15894	ENSG00000125779	Q9BZ23	PANK2	143.273			Ubiquitous. {ECO:0000269|PubMed:11479594}.	Expressed in all	Evidence at protein level		testis: 51.6	606157	Neurodegeneration with brain iron accumulation 1; HARP syndrome	0	1		42542.3	7.08021
55312	HGNC:30324	ENSG00000135002	Q969G6	RFK	143.864			Detected in brain, placenta and urinary bladder.	Expressed in all	Evidence at protein level		cerebral cortex: 37.9	613010	Epilepsy, familial temporal lobe; Capillary malformations, congenital, 1, somatic, mosaic	0	1		270756	4.6181
124637	HGNC:26516	ENSG00000182224	Q6P9G0	CYB5D1	143.909				Expressed in all	Evidence at protein level		fallopian tube: 42.0	-		0	1
5290	HGNC:8975	ENSG00000121879	P42336	PIK3CA	144.409				Mixed	Evidence at protein level		parathyroid gland: 23.9	171834	Ovarian cancer, somatic; Breast cancer, somatic; Colorectal cancer, somatic; Gastric cancer, somatic; Hepatocellular carcinoma, somatic; Nonsmall cell lung cancer, somatic; Keratosis, seborrheic, somatic; Nevus, epidermal, somatic; CLOVE syndrome, somatic; Megalencephaly-capillary malformation-polymicrogyria syndrome, somatic; Cowden syndrome 5	0	1		19808.7	3.73504
8884	HGNC:11041	ENSG00000138074	Q9Y289	SLC5A6	145.5				Expressed in all	Evidence at protein level		epididymis: 82.1	604024	Obesity, adrenal insufficiency, and red hair due to POMC deficiency; Obesity, early-onset, susceptibility to	0	1
23443	HGNC:11023	ENSG00000117620	Q9Y2D2	SLC35A3	145.955				Expressed in all	Evidence at protein level		rectum: 47.2	605632	?Arthrogryposis, mental retardation, and seizures; Marshall syndrome; Lumbar disc herniation, susceptibility to; Fibrochondrogenesis 1	0	1
11238	HGNC:1378	ENSG00000169239	Q9Y2D0	CA5B	146.136			Strongest expression in heart, pancreas, kidney, placenta, lung, and skeletal muscle. Not expressed in liver.	Mixed	Evidence at protein level		cervix: 34.0	300230	Autism, susceptibility to, X-linked 4; Keratosis follicularis spinulosa decalvans, X-linked; ?Olmsted syndrome, X-linked	0	1
8654	HGNC:8784	ENSG00000138735	O76074	PDE5A	146.773		1.17893e+08	Expressed in aortic smooth muscle cells, heart, placenta, skeletal muscle and pancreas and, to a much lesser extent, in brain, liver and lung.	Expressed in all	Evidence at protein level		prostate: 90.8	603310	Long QT syndrome 4; Cardiac arrhythmia, ankyrin-B-related	0	1
80724	HGNC:21597	ENSG00000111271	Q6JQN1	ACAD10	146.864			Widely expressed with highest expression in fetal brain, followed by heart, muscle, kidney and adult brain. Expression levels varying from isoform to isoform. {ECO:0000269|PubMed:15560374, ECO:0000269|PubMed:21237683}.	Expressed in all	Evidence at protein level		parathyroid gland: 33.5	611181	Tyrosinemia, type III; Hawkinsinuria	0	1
9453	HGNC:4249	ENSG00000152904	O95749	GGPS1	147.136			Abundantly expressed in testis. Found in other tissues to a lower extent.	Expressed in all	Evidence at protein level		testis: 89.7	606982	Mental retardation, autosomal recessive 47; Ectodermal dysplasia 11A, hypohidrotic/hair/tooth type, autosomal dominant	0	1		73804.7	2.2199
5147	HGNC:8788	ENSG00000156973	O43924	PDE6D	147.227			Widely expressed. Detected in various tissues including spleen, prostate gland, testis, ovary, small intestine, colon, retina, and peripheral blood. {ECO:0000269|PubMed:9712853}.	Expressed in all	Evidence at protein level		testis: 48.0	602676	?Joubert syndrome 22; Hematuria, familial benign (3)	0	1		256628	5.85884
5091	HGNC:8636	ENSG00000173599	P11498	PC	147.273				Expressed in all	Evidence at protein level		adipose tissue: 63.7	608786	Pyruvate carboxylase deficiency; Bone mineral density variability 1; Hyperostosis, endosteal; van Buchem disease, type 2; Osteosclerosis; Osteoporosis; Exudative vitreoretinopathy 4; Osteopetrosis, autosomal dominant 1	0	1		43512.9	1.88949
3707	HGNC:6179	ENSG00000143772	P27987	ITPKB	148.227				Expressed in all	Evidence at protein level		cerebral cortex: 61.8	147522	Chromosome 1q41-q42 deletion syndrome (4); Retinitis pigmentosa 39	0	1		0	0.872022
56895	HGNC:20885	ENSG00000026652	Q9NRZ5	AGPAT4	149.682			Widely expressed with highest levels in skeletal muscle, followed by heart, liver, prostate and thymus. {ECO:0000269|PubMed:21173190}.	Not detected in skin	Evidence at protein level	cerebral cortex: 24.8	placenta: 12.2	614795	?ACAT2 deficiency; Adenocarcinoma of lung, somatic; Adenocarcinoma, ovarian, somatic; Leprosy, susceptibility to	0	1
3613	HGNC:6051	ENSG00000141401	O14732	IMPA2	150.318				Expressed in all	Evidence at protein level		skin: 129.8	605922	Febrile seizures, familial; Arthrogryposis, distal, type 3; ?Marden-Walker syndrome; Arthrogryposis, distal, with impaired proprioception and touch	0	1		64454.5	1.30714
4706	HGNC:7694	ENSG00000004779	O14561	NDUFAB1	151.091		1.46045e+07		Expressed in all	Evidence at protein level		heart muscle: 183.8	603836	Hyperuricemic nephropathy, familial juvenile 1; Medullary cystic kidney disease 2; Glomerulocystic kidney disease with hyperuricemia and isosthenuria	1	1		390735	50.4779
64802	HGNC:17877	ENSG00000173614	Q9HAN9	NMNAT1	151.182			Widely expressed with highest levels in skeletal muscle, heart and kidney. Also expressed in the liver pancreas and placenta. Widely expressed throughout the brain. {ECO:0000269|PubMed:11027696, ECO:0000269|PubMed:11891043}.	Mixed	Evidence at protein level		thyroid gland: 12.8	608700	Leber congenital amaurosis 9; Deafness, neurosensory, without vestibular involvement, autosomal dominant (3)	0	1		124826	1.74176
125	HGNC:250	ENSG00000196616	P00325	ADH1B	151.955		3.86386e+08		Group enriched	Evidence at protein level	adipose tissue: 1534.1;liver: 2889.4	lung: 371.7	103720	Alcohol dependence, protection against; {Aerodigestive tract cancer, squamous cell, alcohol-related, protection against} (3)	0	1		31933.5	0
10135	HGNC:30092	ENSG00000105835	P43490	NAMPT	152.545		2.81717e+08	Expressed in large amounts in bone marrow, liver tissue, and muscle. Also present in heart, placenta, lung, and kidney tissues.	Expressed in all	Evidence at protein level		appendix: 792.4	608764	Alazami-Yuan syndrome; Osteogenesis imperfecta, type IV; Osteogenesis imperfecta, type III; Osteogenesis imperfecta, type II; Osteoporosis, postmenopausal; Ehlers-Danlos syndrome, cardiac valvular form	0	1		175398	5.45665
84679	HGNC:17123	ENSG00000065923	Q96T83	SLC9A7	152.864			Ubiquitously expressed. {ECO:0000269|PubMed:11279194}.	Mixed	Evidence at protein level		cerebral cortex: 14.4	300368	Linear skin defects with multiple congenital anomalies 3; ?Mitochondrial complex I deficiency	0	1
9497	HGNC:11033	ENSG00000033867	Q9Y6M7	SLC4A7	153.045		1.76222e+07	Highly expressed in testis and spleen. Also expressed in retina, colon, small intestine, ovary, thymus, prostate, muscle, heart and kidney. Isoform 1 is expressed in skeletal muscle and heart muscle. {ECO:0000269|PubMed:9610397}.	Tissue enhanced	Evidence at protein level	duodenum: 59.2	breast: 23.6	603353	{Human herpesvirus 8, susceptibility to} (2); Colorectal cancer, somatic; Pilomatricoma, somatic; Ovarian cancer, somatic; Hepatocellular carcinoma, somatic; Medulloblastoma, somatic	0	1
4594	HGNC:7526	ENSG00000146085	P22033	MUT	153.091				Expressed in all	Evidence at protein level		liver: 104.1	609058	Methylmalonic aciduria, mut(0) type; Leber congenital amaurosis 18; Macular dystrophy, patterned, 1; Retinitis punctata albescens; Choriodal dystrophy, central areolar 2; Macular dystrophy, vitelliform, 3	0	1		86193.6	3.67923
125061	HGNC:20910	ENSG00000183077	Q63HM1	AFMID	153.591				Expressed in all	Evidence at protein level		kidney: 87.0	-		0	1
8527	HGNC:2851	ENSG00000077044	Q16760	DGKD	153.773			Isoform 2 is ubiquitously expressed also in tumor tissues. Isoform 1 is expressed in ovary, spleen and some tumor-derived cells. {ECO:0000269|PubMed:12200442}.	Mixed	Evidence at protein level		testis: 20.8	601826	Inflammatory bowel disease (Crohn disease) 10; Gilbert syndrome; Crigler-Najjar syndrome, type II; Hyperbilirubinemia, familial transient neonatal;	0	1
2592	HGNC:4135	ENSG00000213930	P07902	GALT	154.318				Expressed in all	Evidence at protein level		liver: 25.8	606999	Galactosemia; Arthrogryposis, distal, type 2B; Nemaline myopathy 4, autosomal dominant; CAP myopathy 2	0	1		106943	4.32386
6697	HGNC:11257	ENSG00000116096	P35270	SPR	154.409				Mixed	Evidence at protein level		parathyroid gland: 49.1	182125	Dystonia, dopa-responsive, due to sepiapterin reductase deficiency; ?Congenital heart defects, hamartomas of tongue, and polysyndactyly	0	1		134023	2.42976
3145	HGNC:4982	ENSG00000256269	P08397	HMBS	155.273			Isoform 1 is ubiquitously expressed. Isoform 2 is found only in erythroid cells. {ECO:0000269|PubMed:3422427}.	Tissue enriched	Evidence at protein level	bone marrow: 53.0	parathyroid gland: 9.6	609806	Porphyria, acute intermittent; Porphyria, acute intermittent, nonerythroid variant	0	1		218407	8.31262
126328	HGNC:20371	ENSG00000174886	Q86Y39	NDUFA11	155.636				Expressed in all	Evidence at protein level		heart muscle: 298.5	612638	Mitochondrial complex I deficiency; ?Epilepsy, progressive myoclonic, 9	1	1
2110	HGNC:3483	ENSG00000171503	Q16134	ETFDH	157.091				Expressed in all	Evidence at protein level		liver: 99.6	231675	Glutaric acidemia IIC; Colorectal cancer, susceptibility to; Mycobacterium tuberculosis, susceptibility to	1	1
28232	HGNC:10952	ENSG00000176463	Q9UIG8	SLCO3A1	157.136			Ubiquitous. Highly expressed in spleen and leukocytes. Generally the expression of isoform 1 is higher than that of isoform 2. Isoform 2 is particularly abundant in testis and brain. In testis, isoform 1 is detected in spermatogonia at different stages and absent from Sertoli cells, while isoform 2 is present in both (at protein level). Expressed in the choroid plexus epithelium, isoform 1 being …	Mixed	Evidence at protein level		parathyroid gland: 26.5	612435	Fundus albipunctatus; Retinitis punctata albescens; Newfoundland rod-cone dystrophy; Bothnia retinal dystrophy	0	1
26063	HGNC:2754	ENSG00000242612	Q9NUI1	DECR2	157.364				Mixed	Evidence at protein level		duodenum: 10.8	615839	Rubinstein-Taybi syndrome 1; Epilepsy, childhood absence, susceptibility to, 6; Hyperaldosteronism, familial, type IV	0	1
539	HGNC:850	ENSG00000241837	P48047	ATP5O	159.455		6.73827e+06		Expressed in all	Evidence at protein level		heart muscle: 518.0	600828	Amyotrophic lateral sclerosis 1; Atrial fibrillation, familial, 4	1	1		1.86101e+06	87.3274
4718	HGNC:7706	ENSG00000151366	O95298	NDUFC2	159.818				Expressed in all	Evidence at protein level		thyroid gland: 369.3	603845	Combined oxidative phosphorylation deficiency 24; Waardenburg syndrome/albinism, digenic; Albinism, oculocutaneous, type IB; Skin/hair/eye pigmentation 3, light/dark/freckling skin; Melanoma, cutaneous malignant, susceptibility to, 8;	1	1		1.3625e+06	14.0124
5151	HGNC:8793	ENSG00000073417	O60658	PDE8A	161			Expressed in most tissues except thymus and peripheral blood leukocytes. Highest levels in testis, ovary, small intestine and colon.	Expressed in all	Evidence at protein level		parathyroid gland: 29.6	602972	Hypothyroidism, congenital, nongoitrous; Nicotine dependence, susceptibility to	0	1		0	4.16429
4724	HGNC:7711	ENSG00000164258	O43181	NDUFS4	161.818				Expressed in all	Evidence at protein level		kidney: 138.5	602694	Leigh syndrome; Mitochondrial complex I deficiency	1	1
6309	HGNC:10547	ENSG00000109929	O75845	SC5D	162.091				Expressed in all	Evidence at protein level		liver: 193.1	602286	Lathosterolosis; Orofacial cleft 7	0	1
55224	HGNC:25575	ENSG00000143845	Q9NVF9	ETNK2	162.091			Expressed in kidney, liver, ovary, testis and prostate. {ECO:0000269|PubMed:11044454}.	Tissue enhanced	Evidence at protein level	kidney: 109.8;liver: 119.6;testis: 142.1	ovary: 43.3	609859	Congenital anomalies of kidney and urinary tract, susceptibility to; Asthma-related traits, susceptibility to, 7	0	1		0	1.13395
2820	HGNC:4456	ENSG00000115159	P43304	GPD2	162.091		1.07243e+07		Expressed in all	Evidence at protein level		parathyroid gland: 44.9	138430	Diabetes, type 2, susceptibility to; Myasthenic syndrome, congenital, 1B, fast-channel; Multiple pterygium syndrome, lethal type	0	1		177455	4.73694
81579	HGNC:18554	ENSG00000123739	Q9BZM1	PLA2G12A	162.318			Abundantly expressed in heart, skeletal muscle, kidney, liver and pancreas.	Expressed in all	Evidence at protein level		parathyroid gland: 33.6	611652	Hypogonadotropic hypogonadism 11 with or without anosmia; ?Sudden cardiac failure, alcohol-induced	0	1
5286	HGNC:8971	ENSG00000011405	O00443	PIK3C2A	162.909			Expressed in columnar and transitional epithelia, mononuclear cells, smooth muscle cells, and endothelial cells lining capillaries and small venules (at protein level). Ubiquitously expressed, with highest levels in heart, placenta and ovary, and lowest levels in the kidney. Detected at low levels in islets of Langerhans from type 2 diabetes mellitus individuals. {ECO:0000269|PubMed:14563213, ECO…	Expressed in all	Evidence at protein level		parathyroid gland: 92.8	603601	Hyperinsulinemic hypoglycemia, familial, 2; Diabetes, permanent neonatal, with or without neurologic features; Diabetes mellitus, type 2, susceptibility to; Diabetes mellitus, transient neonatal, 3; Maturity-onset diabetes of the young, type 13	0	1
10087	HGNC:2205	ENSG00000113163	Q9Y5P4	COL4A3BP	162.955			Widely expressed.	Expressed in all	Evidence at protein level		thyroid gland: 70.3	604677	Mental retardation, autosomal dominant 34; SHORT syndrome; Immunodeficiency 36	0	1
9187	HGNC:10975	ENSG00000074621	O60721	SLC24A1	164.045			Expressed in the retina, particularly in the inner segment, outer and inner nuclear layers, and ganglion cell layer. {ECO:0000269|PubMed:20850105}.	Mixed	Evidence at protein level		fallopian tube: 8.7	603617	Night blindness, congenital stationary (complete), 1D, autosomal recessive; Diabetes mellitus, noninsulin-dependent; Hepatic lipase deficiency	0	1
79751	HGNC:19954	ENSG00000177542	Q9H936	SLC25A22	164.455			Highly expressed in most tissues.	Tissue enriched	Evidence at protein level	cerebral cortex: 89.9	testis: 15.2	609302	Epileptic encephalopathy, early infantile, 3; Rhabdomyosarcoma, somatic; Lung cancer, somatic	0	1
55907	HGNC:18290	ENSG00000111726	Q8NFW8	CMAS	166.273		2.80741e+07	Ubiquitously expressed. Expressed in pancreas, kidney, liver, skeletal muscle, lung, placenta, brain, heart, colon, PBL, small intestine, ovary, testis, prostate, thymus and spleen. {ECO:0000269|PubMed:11602804}.	Expressed in all	Evidence at protein level		testis: 127.6	603316	Cardiomyopathy, dilated, 1O; Atrial fibrillation, familial, 12; Hypertrichotic osteochondrodysplasia	0	1		2.42579e+06	9.14911
79077	HGNC:28777	ENSG00000179958	Q9H773	DCTPP1	166.364				Expressed in all	Evidence at protein level		rectum: 65.1	615840	Chromosome 16p11.2 deletion syndrome, 220kb (4); Body mass index QTL16 (4)	0	1
2944	HGNC:4632	ENSG00000134184	P09488	GSTM1	166.455		3.25881e+07	Liver (at protein level). {ECO:0000269|PubMed:7822249}.	Tissue enhanced	Evidence at protein level	liver: 315.8	parathyroid gland: 228.7	138350	?Spastic paraplegia 63; Pontocerebellar hypoplasia, type 9	0	1
7263	HGNC:12388	ENSG00000128311	Q16762	TST	168.182				Expressed in all	Evidence at protein level		colon: 146.0	180370	Transcobalamin II deficiency; DiGeorge syndrome; Velocardiofacial syndrome; Tetralogy of Fallot	0	1		330109	5.60785
4199	HGNC:6983	ENSG00000065833	P48163	ME1	170		2.96916e+07	Expressed in all tissues tested including liver, placenta and white adipose tissue. {ECO:0000269|PubMed:7622060, ECO:0000269|PubMed:8187880}.	Mixed	Evidence at protein level		parathyroid gland: 53.1	154250	Retinitis pigmentosa 25; Epilepsy, juvenile absence, susceptibility to, 1	0	1		252425	7.02248
7298	HGNC:12441	ENSG00000176890	P04818	TYMS	170.455				Mixed	Evidence at protein level		testis: 58.9	188350	Fascioscapulohumeral muscular dystrophy 2, digenic; Bosma arhinia microphthalmia syndrome	0	1		230100	17.2572
80162	HGNC:26210	ENSG00000142102	Q32M88	PGGHG	170.727				Expressed in all	Evidence at protein level		lymph node: 74.8	617032	Hyperphosphatasia with mental retardation syndrome 3; Maturity-onset diabetes of the young, type 10; Diabetes mellitus, permanent neonatal; Diabetes mellitus, insulin-dependent, 2	0	1
1376	HGNC:2330	ENSG00000157184	P23786	CPT2	172.455				Expressed in all	Evidence at protein level		liver: 42.1	600650	CPT II deficiency, myopathic, stress-induced; CPT II deficiency, infantile; CPT II deficiency, lethal neonatal; Encephalopathy, acute, infection-induced, 4, susceptibility to	0	1		92265.4	1.76499
55454	HGNC:24292	ENSG00000169826	Q8N6G5	CSGALNACT2	173.182			Ubiquitous. {ECO:0000269|PubMed:12433924, ECO:0000269|PubMed:12446672}.	Expressed in all	Evidence at protein level		bone marrow: 87.4	616616	?Aplasia cutis congenita, nonsyndromic; Medullary thyroid carcinoma; Multiple endocrine neoplasia IIB; Central hypoventilation syndrome, congenital; Pheochromocytoma; Hirschsprung disease, susceptibility to, 1	0	1
203	HGNC:361	ENSG00000106992	P00568	AK1	173.773		1.47699e+08		Expressed in all	Evidence at protein level		fallopian tube: 764.1	103000	Hemolytic anemia due to adenylate kinase deficiency; Lymphangioleiomyomatosis	0	1		679141	9.08594
6715	HGNC:11284	ENSG00000145545	P18405	SRD5A1	173.955			Liver and prostate (at a low level).	Mixed	Evidence at protein level		skin: 17.1	184753	Leigh syndrome; Mitochondrial respiratory chain complex II deficiency; Cardiomyopathy, dilated, 1GG; Paragangliomas 5	0	1
10380	HGNC:1096	ENSG00000162813	O95861	BPNT1	174.727		1.9671e+06	Highly expressed in kidney, liver, pancreas and heart. Detected at lower levels in brain, placenta, lung and skeletal muscle. {ECO:0000269|PubMed:10224133}.	Expressed in all	Evidence at protein level		small intestine: 49.6	604053	Leber congenital amaurosis 12; Asthma-related traits, susceptibility to, 7	0	1		602172	5.23543
4552	HGNC:7473	ENSG00000124275	Q9UBK8	MTRR	175.773			Found in all tissues tested, particularly abundant in skeletal muscle.	Expressed in all	Evidence at protein level		kidney: 20.4	602568	Homocystinuria-megaloblastic anemia, cbl E type; Neural tube defects, folate-sensitive, susceptibility to	0	1
9057	HGNC:11064	ENSG00000103064	Q92536	SLC7A6	177.136			Expressed in normal fibroblasts and those from LPI patients. Also expressed in HUVECs, monocytes, RPE cells, and various carcinoma cell lines. {ECO:0000269|PubMed:11078698, ECO:0000269|PubMed:11742806, ECO:0000269|PubMed:14603368, ECO:0000269|PubMed:15280038, ECO:0000269|PubMed:17197568, ECO:0000269|PubMed:17329401}.	Mixed	Evidence at protein level		adipose tissue: 35.1	605641	Fibrosis of extraocular muscles, congenital, 3A; Cortical dysplasia, complex, with other brain malformations 1	0	1
318	HGNC:8049	ENSG00000164978	P50583	NUDT2	177.182				Expressed in all	Evidence at protein level		epididymis: 42.9	602852	Craniosynostosis and dental anomalies; Arthrogryposis, distal, type 2B; Nemaline myopathy 4, autosomal dominant; CAP myopathy 2	0	1		384344	9.17449
27068	HGNC:28883	ENSG00000138777	Q9H2U2	PPA2	178.818		1.48713e+09	Detected in brain, gastric carcinoma, lung, ovary, skeletal muscle, umbilical cord blood and a cell line derived from kidney proximal tubule epithelium. {ECO:0000269|PubMed:15210126}.	Expressed in all	Evidence at protein level		kidney: 21.6	609988	Sudden cardiac failure, infantile; ?Sudden cardiac failure, alcohol-induced	0	1		453339	10.2567
5825	HGNC:67	ENSG00000117528	P28288	ABCD3	179.227		9.07675e+06		Expressed in all	Evidence at protein level		liver: 66.4	170995	?Bile acid synthesis defect, congenital, 5; ?Neutropenia, nonimmune chronic idiopathic, of adults	0	1
1371	HGNC:2321	ENSG00000080819	P36551	CPOX	179.955		9.67817e+06		Expressed in all	Evidence at protein level		bone marrow: 25.5	612732	Coproporphyria; Harderoporphyria	0	1
6713	HGNC:11279	ENSG00000104549	Q14534	SQLE	181.955				Mixed	Evidence at protein level		testis: 107.2	602019	Renal cell carcinoma; Epidermolysis bullosa simplex, Ogna type; Epidermolysis bullosa simplex with pyloric atresia; Muscular dystrophy, limb-girdle, type 2Q; ?Epidermolysis bullosa simplex with nail dystrophy	0	1		71890.5	22.8468
788	HGNC:1421	ENSG00000178537	O43772	SLC25A20	182.364				Expressed in all	Evidence at protein level		liver: 70.8	613698	Carnitine-acylcarnitine translocase deficiency; Muscular dystrophy-dystroglycanopathy (limb-girdle), type C, 14; Muscular dystrophy-dystroglycanopathy (congenital with mental retardation), type B, 14	0	1
6505	HGNC:10939	ENSG00000106688	P43005	SLC1A1	184.182			Expressed in all tissues tested including liver, muscle, testis, ovary, retinoblastoma cell line, neurons and brain (in which there was dense expression in substantia nigra, red nucleus, hippocampus and in cerebral cortical layers). {ECO:0000269|PubMed:7521911, ECO:0000269|PubMed:7859077, ECO:0000269|PubMed:7914198}.	Tissue enhanced	Evidence at protein level	small intestine: 72.7	epididymis: 53.8	133550	?Schizophrenia susceptibility 18; Dicarboxylic aminoaciduria	0	1
124935	HGNC:23087	ENSG00000167703	Q8N370	SLC43A2	184.636			Detected in several tissues with higher expression in placenta, kidney and peripheral blood leukocytes. In the kidney, is detected in epithelial cells of the distal tubule and collecting duct. In the intestine, is expressed mainly in crypt cells of the intestinal microvilli and epithelial cells in the base of the villus. {ECO:0000269|PubMed:15659399}.	Not detected in skin	Evidence at protein level	placenta: 31.6	appendix: 17.4	610791	Osteogenesis imperfecta, type VI; Subcortical laminar heterotopia	0	1
4329	HGNC:7179	ENSG00000119711	Q02252	ALDH6A1	184.636				Expressed in all	Evidence at protein level		kidney: 386.6	603178	Methylmalonate semialdehyde dehydrogenase deficiency; Long QT syndrome 14	0	1		69333.8	1.1171
2954	HGNC:4643	ENSG00000100577	O43708	GSTZ1	186.273			Mostly expressed in liver followed by kidney, skeletal muscle and brain. Also expressed in melanocytes, synovium, placenta, breast and fetal liver and heart.	Expressed in all	Evidence at protein level		liver: 133.9	603758	Tyrosinemia, type Ib (1); Microphthalmia, isolated 2	0	1		122332	2.096
2181	HGNC:3570	ENSG00000123983	O95573	ACSL3	187.682		1.37397e+08		Expressed in all	Evidence at protein level		parathyroid gland: 670.1	602371	Leukemia/lymphoma, T-cell (2); Plasma fibronectin deficiency	0	1
7779	HGNC:11012	ENSG00000170385	Q9Y6M5	SLC30A1	189.909				Mixed	Evidence at protein level		liver: 47.3	609521	Leber congenital amaurosis 12; Asthma-related traits, susceptibility to, 7	0	1
55268	HGNC:23408	ENSG00000121310	Q86YB7	ECHDC2	191.091				Tissue enhanced	Evidence at protein level	liver: 47.9	kidney: 26.3	-		0	1
3419	HGNC:5384	ENSG00000166411	P50213	IDH3A	192.636		2.16331e+07		Expressed in all	Evidence at protein level		cerebral cortex: 44.3	601149	EDICT syndrome; Nicotine dependence, susceptibility to	0	1		348195	7.67816
4694	HGNC:7683	ENSG00000125356	O15239	NDUFA1	193.364			Primarily expressed in heart and skeletal muscle.	Expressed in all	Evidence at protein level		skeletal muscle: 224.9	300078	Mitochondrial complex I deficiency; ?Congenital disorder of glycosylation, type Is	1	1
51071	HGNC:24269	ENSG00000023697	Q9Y315	DERA	193.545		624807	Mainly expressed in liver, lung and colon. {ECO:0000269|PubMed:25229427}.	Expressed in all	Evidence at protein level		kidney: 74.2	-		0	1		196737	12.2764
4541	HGNC:7462	ENSG00000198695	P03923	ND6	194.727				Expressed in all	Evidence at protein level		heart muscle: 21512.1	-		1	1
2595	HGNC:4139	ENSG00000214013	Q8TET4	GANC	195.273				Expressed in all	Evidence at protein level		lung: 42.6	104180	Breast cancer, susceptibility to; Mirror movements 2; ?Fanconi anemia, complementation group R	0	1		0	0.823974
1738	HGNC:2898	ENSG00000091140	P09622	DLD	195.727		426934841		Expressed in all	Evidence at protein level		kidney: 119.6	238331	Dihydrolipoamide dehydrogenase deficiency; Alcohol dependence, susceptibility to	0	1		497586	14.4558
5096	HGNC:8654	ENSG00000114054	P05166	PCCB	195.773				Expressed in all	Evidence at protein level		liver: 102.6	232050	Propionicacidemia; Emberger syndrome; Myelodysplastic syndrome, susceptibility to; Leukemia, acute myeloid, susceptibility to	0	1		81056.6	7.31165
10654	HGNC:9141	ENSG00000163344	Q15126	PMVK	197.636			Heart, liver, skeletal muscle, kidney, and pancreas. Lower level in brain, placenta and lung. {ECO:0000269|PubMed:8663599}.	Expressed in all	Evidence at protein level		parathyroid gland: 55.4	607622	Porokeratosis 1, multiple types; Interleukin 6, serum level of, QTL	0	1		343048	8.15846
56267	HGNC:33238	ENSG00000137944	Q6YP21	KYAT3	198.5		3.94347e+06		Expressed in all	Evidence at protein level		parathyroid gland: 42.1	610656	Congenital disorder of glycosylation, type Ic; Retinitis pigmentosa 20	0	1
84890	HGNC:23506	ENSG00000181915	Q96SZ5	ADO	199.045				Expressed in all	Evidence at protein level		testis: 70.2	611392	Nephrolithiasis, uric acid, susceptibility to; Charcot-Marie-Tooth disease, type 1D; Dejerine-Sottas disease	0	1
2650	HGNC:4203	ENSG00000187210	Q02742	GCNT1	199.136			Highly expressed in activated T-lymphocytes and myeloid cells.	Tissue enhanced	Evidence at protein level	parathyroid gland: 183.3	duodenum: 51.5	600391	Friedreich ataxia; Friedreich ataxia with retained reflexes	0	1
8776	HGNC:7449	ENSG00000063601	Q13613	MTMR1	199.136				Expressed in all	Evidence at protein level		parathyroid gland: 26.3	300171	Myotubular myopathy, X-linked; Mental retardation, X-linked, syndromic 13; Rett syndrome, preserved speech variant; Encephalopathy, neonatal severe; Autism susceptibility, X-linked 3; Mental retardation, X-linked syndromic, Lubs type; Rett syndrome, atypical	0	1		61750.2	4.92013
126129	HGNC:18540	ENSG00000169169	Q8TCG5	CPT1C	201.909			Expressed predominantly in brain and testis. Expressed in motor neurons. {ECO:0000269|PubMed:12376098, ECO:0000269|PubMed:25751282}.	Not detected in skin	Evidence at protein level	cerebral cortex: 34.3	adrenal gland: 7.0	608846	?Spastic paraplegia 73, autosomal dominant; Mandibular hypoplasia, deafness, progeroid features, and lipodystrophy syndrome	0	1		0	4.939
4707	HGNC:7695	ENSG00000183648	O75438	NDUFB1	202				Expressed in all	Evidence at protein level		skeletal muscle: 278.9	603837	Machado-Joseph disease; ?Spinocerebellar ataxia 40	1	1		1.10319e+06	52.7212
1503	HGNC:2519	ENSG00000171793	P17812	CTPS1	202.455		56446895	Widely expressed. {ECO:0000269|PubMed:24870241}.	Expressed in all	Evidence at protein level		smooth muscle: 79.3	123860	Immunodeficiency 24; GLUT1 deficiency syndrome 2, childhood onset; Epilepsy, idiopathic generalized, susceptibility to, 12; Dystonia 9; Stomatin-deficient cryohydrocytosis with neurologic defects	0	1
6508	HGNC:11029	ENSG00000114923	P48751	SLC4A3	203.955			Both BAE3 and CAE3 are expressed in failing ventricle.	Group enriched	Evidence at protein level	cerebral cortex: 30.1;heart muscle: 125.7;ovary: 47.6	testis: 10.9	106195	?Combined oxidative phosphorylation deficiency 16; {Coronary artery disease, susceptibility to} (3)	0	1
4695	HGNC:7685	ENSG00000131495	O43678	NDUFA2	204.727				Expressed in all	Evidence at protein level		adrenal gland: 117.9	602137	Leigh syndrome due to mitochondrial complex I deficiency; Even-plus syndrome	1	1		507044	17.3035
23761	HGNC:8999	ENSG00000241878	Q9UG56	PISD	205.136				Expressed in all	Evidence at protein level		adipose tissue: 35.9	612770	{Kala-azar, susceptibility to, 1} (2); Pulmonary disease, chronic obstructive, susceptibility to	0	1
79646	HGNC:19365	ENSG00000120137	Q9H999	PANK3	205.5			Highly expressed in the liver. {ECO:0000269|PubMed:11479594}.	Expressed in all	Evidence at protein level		duodenum: 41.9	606161	Leukemia, acute myeloid, somatic; Leukemia, acute myeloid; Beckwith-Wiedemann syndrome	0	1		104120	8.24512
528	HGNC:856	ENSG00000155097	P21283	ATP6V1C1	207		3.03086e+07	Ubiquitous. {ECO:0000269|PubMed:12384298}.	Expressed in all	Evidence at protein level		cerebral cortex: 123.4	603097	Pyruvate dehydrogenase phosphatase deficiency; Microphthalmia, isolated 4; Microphthalmia with coloboma 6, digenic; Leber congenital amaurosis 17	0	1		194050	7.03773
8309	HGNC:120	ENSG00000168306	Q99424	ACOX2	207.091			Present in all tissues tested: heart, brain, placenta, lung, liver, skeletal muscle, kidney and pancreas. Most abundant in heart, liver and kidney.	Tissue enhanced	Evidence at protein level	liver: 87.8	kidney: 42.3	601641	Bile acid synthesis defect, congenital, 6; Brugada syndrome 1; Heart block, progressive, type IA; Heart block, nonprogressive; Ventricular fibrillation, familial, 1; Sick sinus syndrome 1; Cardiomyopathy, dilated, 1E; Sudden infant death syndrome, susceptibility to; Atrial fibrillation, familial, 10	0	1		0	0.765858
10390	HGNC:24289	ENSG00000134255	Q9Y6K0	CEPT1	208			Ubiquitously expressed. {ECO:0000269|PubMed:10191259}.	Expressed in all	Evidence at protein level		spleen: 41.5	616751	?Spastic paraplegia 63; Pontocerebellar hypoplasia, type 9	0	1
481	HGNC:804	ENSG00000143153	P05026	ATP1B1	208.5		6.88608e+07	Found in most tissues.	Expressed in all	Evidence at protein level		kidney: 1327.1	182330	Blood pressure regulation QTL; CAP myopathy 1; Myopathy, congenital, with fiber-type disproportion	0	1
5860	HGNC:9752	ENSG00000151552	P09417	QDPR	208.955		1.82148e+07		Expressed in all	Evidence at protein level		cerebral cortex: 226.9	612676	Hyperphenylalaninemia, BH4-deficient, C; Hypouricemia, renal, 2	0	1		1.1766e+06	13.2921
5264	HGNC:8940	ENSG00000107537	O14832	PHYH	209.818			Expressed in liver, kidney, and T-cells, but not in spleen, brain, heart, lung and skeletal muscle.	Expressed in all	Evidence at protein level		liver: 333.3	602026	Refsum disease; Adams-Oliver syndrome 5	0	1
2581	HGNC:4115	ENSG00000054983	P54803	GALC	211.727			Detected in urine. Detected in testis, brain and placenta (at protein level). Detected in kidney and liver. {ECO:0000269|PubMed:8399327}.	Expressed in all	Evidence at protein level		testis: 45.4	606890	Krabbe disease; Goiter, multinodular 1, with or without Sertoli-Leydig cell tumors; Rhabdomyosarcoma, embryonal, 2	0	1		181315	2.49162
4832	HGNC:7851	ENSG00000103024	Q13232	NME3	212.227				Expressed in all	Evidence at protein level		adrenal gland: 36.2	601817	Multicentric osteolysis, nodulosis, and arthropathy; Polymicrogyria, bilateral perisylvian	0	1		146069	7.86208
387893	HGNC:29489	ENSG00000183955	Q9NQR1	KMT5A	212.273				Expressed in all	Evidence at protein level		thyroid gland: 36.1	-		0	1
56623	HGNC:21474	ENSG00000148384	Q9NRR6	INPP5E	213.909			Detected in brain, heart, pancreas, testis and spleen. {ECO:0000269|PubMed:10764818}.	Expressed in all	Evidence at protein level		testis: 16.0	613037	Mental retardation, truncal obesity, retinal dystrophy, and micropenis; Joubert syndrome 1	0	1
100	HGNC:186	ENSG00000196839	P00813	ADA	214		1.43445e+06	Found in all tissues, occurs in large amounts in T-lymphocytes (PubMed:20959412). Expressed at the time of weaning in gastrointestinal tissues. {ECO:0000269|PubMed:20959412}.	Tissue enriched	Evidence at protein level	duodenum: 501.3	lymph node: 37.0	608958	Severe combined immunodeficiency due to ADA deficiency; Adenosine deaminase deficiency, partial	0	1
686	HGNC:1122	ENSG00000169814	P43251	BTD	214.045				Expressed in all	Evidence at protein level		epididymis: 52.1	609019	Biotinidase deficiency; Atrioventricular septal defect, partial, with heterotaxy syndrome	1	1		40455.8	2.49486
51296	HGNC:18068	ENSG00000110446	Q8IY34	SLC15A3	214.182				Expressed in all	Evidence at protein level		lung: 102.3	610408	Spinocerebellar ataxia 20 (4); Complement component 4, partial deficiency of	0	1
6303	HGNC:10540	ENSG00000130066	P21673	SAT1	214.273				Expressed in all	Evidence at protein level		thyroid gland: 1264.0	313020	Paroxysmal nocturnal hemoglobinuria, somatic; Multiple congenital anomalies-hypotonia-seizures syndrome 2	0	1		0	7.64371
217	HGNC:404	ENSG00000111275	P05091	ALDH2	214.591		5.04107e+07		Expressed in all	Evidence at protein level		liver: 440.7	100650	Alcohol sensitivity, acute; Hangover, susceptibility to; {Sublingual nitroglycerin, susceptibility to poor response to} (3); {Esophageal cancer, alcohol-related, susceptibility to} (3)	0	1		403439	9.70834
23428	HGNC:11066	ENSG00000092068	Q9UHI5	SLC7A8	215.909			Strongest expression is observed in kidney and moderate expression in placenta and brain, followed by liver, prostate, testis, ovary, lymph node, thymus, spleen, skeletal muscle and heart. Also expressed in fetal liver as well as in the retinal pigment epithelial cell line ARPE-19 and the intestinal epithelial cell line Caco-2. {ECO:0000269|PubMed:10391915, ECO:0000269|PubMed:15081149, ECO:000026…	Tissue enriched	Evidence at protein level	parathyroid gland: 1066.4	kidney: 131.5	604235	Lysinuric protein intolerance; Retinal degeneration, autosomal recessive, clumped pigment type (3)	0	1
1346	HGNC:2287	ENSG00000161281	P24310	COX7A1	216.455				Group enriched	Evidence at protein level	heart muscle: 347.0;skeletal muscle: 1078.3	adipose tissue: 117.6	123995	Bradyopsia; Charcot-Marie-Tooth disease, type 4F	0	1		0	0.500479
9489	HGNC:30029	ENSG00000087157	Q32NB8	PGS1	217.045				Expressed in all	Evidence at protein level		placenta: 26.5	614942	{Scoliosis, idiopathic, susceptibility to, 5} (2); Pityriasis rubra pilaris	0	1		0	3.86308
80308	HGNC:24671	ENSG00000160688	Q8NFF5	FLAD1	218.727				Expressed in all	Evidence at protein level		skin: 28.6	610595	Lipid storage myopathy due to flavin adenine dinucleotide synthetase deficiency; Aicardi-Goutieres syndrome 6	0	1		53055.9	6.72197
22929	HGNC:19685	ENSG00000086475	P49903	SEPHS1	219.182		2.37019e+07	Isoform 1 and isoform 2 are gradually expressed during the cell cycle until G2/M phase and then decreased. Isoform 3 is gradually expressed during the cell cycle until S phase and then decreased. {ECO:0000269|PubMed:20471958}.	Expressed in all	Evidence at protein level		thyroid gland: 92.5	600902	{Leprosy, paucibacillary type, susceptibility to} (2); ?Charcot-Marie-Tooth disease, axonal, type 2Q	0	1
3658	HGNC:6115	ENSG00000136381	P48200	IREB2	220.5				Expressed in all	Evidence at protein level		thyroid gland: 47.9	147582	Lung cancer susceptibility 2; Nicotine dependence, susceptibility to	0	1
206358	HGNC:18761	ENSG00000123643	Q7Z2H8	SLC36A1	221.636				Tissue enhanced	Evidence at protein level	parathyroid gland: 64.1	duodenum: 45.5	606561	Spinocerebellar ataxia 12; Myopathy, myofibrillar, 3; Myopathy, spheroid body	0	1
128869	HGNC:15791	ENSG00000101464	Q9H490	PIGU	221.818				Expressed in all	Evidence at protein level		parathyroid gland: 47.2	608528	Dowling-Degos disease 2; Myelodysplastic syndrome, somatic	0	1
35	HGNC:90	ENSG00000122971	P16219	ACADS	222.545				Expressed in all	Evidence at protein level		duodenum: 83.5	606885	Acyl-CoA dehydrogenase, short-chain, deficiency of; Haddad syndrome	1	1		59492.5	0.71782
6574	HGNC:10946	ENSG00000144136	Q8WUM9	SLC20A1	222.682			Ubiquitously expressed. {ECO:0000269|PubMed:2078500}.	Expressed in all	Evidence at protein level		colon: 51.9	137570	Nanophthalmos 3 (2); Ectodermal dysplasia 10B, hypohidrotic/hair/tooth type, autosomal recessive; Hair morphology 1, hair thickness	0	1
768	HGNC:1383	ENSG00000107159	Q16790	CA9	222.818			Expressed primarily in carcinoma cells lines. Expression is restricted to very few normal tissues and the most abundant expression is found in the epithelial cells of gastric mucosa.	Tissue enhanced	Evidence at protein level	gallbladder: 36.1;stomach: 92.4	small intestine: 14.8	603179	Ataxia, early-onset, with oculomotor apraxia and hypoalbuminemia; Metaphyseal dysplasia without hypotrichosis; Anauxetic dysplasia	0	1
23169	HGNC:20800	ENSG00000116704	Q9NTN3	SLC35D1	223.545			Ubiquitous.	Expressed in all	Evidence at protein level		liver: 38.5	610804	Schneckenbecken dysplasia; Cardiomyopathy, hypertrophic, 20	0	1
8260	HGNC:18704	ENSG00000102030	P41227	NAA10	225.818		1.34526e+07	Ubiquitous. {ECO:0000269|PubMed:12464182}.	Expressed in all	Evidence at protein level		smooth muscle: 25.3	300013	Ogden syndrome; ?Microphthalmia, syndromic 1	0	1
1737	HGNC:2896	ENSG00000150768	P10515	DLAT	228.091		2.16319e+07		Expressed in all	Evidence at protein level		parathyroid gland: 31.8	608770	Pyruvate dehydrogenase E2 deficiency; Bacteremia, protection against; Malaria, protection against; Tuberculosis, protection against	0	1		253180	7.56481
1345	HGNC:2285	ENSG00000164919	P09669	COX6C	228.318				Expressed in all	Evidence at protein level		duodenum: 349.0	124090	Mitochondrial complex III deficiency, nuclear type 3; Ectodermal dysplasia/short stature syndrome	1	1		2.54256e+06	40.1323
38	HGNC:93	ENSG00000075239	P24752	ACAT1	229.318		6.59643e+07		Expressed in all	Evidence at protein level		kidney: 530.1	607809	Alpha-methylacetoacetic aciduria; Metaphyseal anadysplasia 1; Metaphyseal dysplasia, Spahr type	0	1		1.53722e+06	16.3973
57134	HGNC:19080	ENSG00000117643	Q9NR34	MAN1C1	229.545			Expressed in most tissues with the exception of lung, muscle and pancreas. Highly expressed in placenta.	Mixed	Evidence at protein level		thyroid gland: 40.6	616772	Preimplantation embryonic lethality 2; Rh-null disease, amorph type (3)	0	1
644	HGNC:1062	ENSG00000106605	P53004	BLVRA	231.182		2.81171e+07	Liver.	Expressed in all	Evidence at protein level		epididymis: 155.8	109750	Hyperbiliverdinemia; Aquaporin-1 deficiency (3)	0	1		803589	15.3186
2235	HGNC:3647	ENSG00000066926	P22830	FECH	231.818				Expressed in all	Evidence at protein level		bone marrow: 93.5	612386	Protoporphyria, erythropoietic, autosomal recessive; Colorectal cancer, somatic; Esophageal carcinoma, somatic 133239 (3)	0	1		125380	1.73779
11000	HGNC:10997	ENSG00000143554	Q5K4L6	SLC27A3	232.273				Tissue enhanced	Evidence at protein level	epididymis: 43.7	lung: 20.9	604193	White-Sutton syndrome; Interleukin 6, serum level of, QTL	0	1
3631	HGNC:6074	ENSG00000040933	Q96PE3	INPP4A	232.591			Isoform 1 is expressed in the platelets, MEG-01 megakaryocytes and Jurkat T-cells. Isoform 2 is expressed in the brain. {ECO:0000269|PubMed:11485317}.	Expressed in all	Evidence at protein level		cerebral cortex: 38.8	600916	Jalili syndrome; Ectodermal dysplasia 10B, hypohidrotic/hair/tooth type, autosomal recessive; Hair morphology 1, hair thickness	0	1
11164	HGNC:8052	ENSG00000165609	Q9UKK9	NUDT5	232.864		5.16877e+07	Widely expressed. Most abundant in liver. {ECO:0000269|PubMed:10722730}.	Expressed in all	Evidence at protein level		thyroid gland: 45.5	-		0	1		870535	17.746
10873	HGNC:6985	ENSG00000151376	Q16798	ME3	233.455			Expressed predominantly in organs with a low-division rate.	Expressed in all	Evidence at protein level		parathyroid gland: 39.0	604626	Nanophthalmos-1 (2); Dysprothrombinemia; Thrombophilia due to thrombin defect; Stroke, ischemic, susceptibility to; Pregnancy loss, recurrent, susceptibility to, 2	0	1		47536.2	1.89363
1890	HGNC:3148	ENSG00000025708	P19971	TYMP	234				Tissue enhanced	Evidence at protein level	appendix: 103.2	spleen: 54.0	131222	Mitochondrial DNA depletion syndrome 1 (MNGIE type); Methemoglobinemia, type II	0	1		16274.9	0.0741027
2730	HGNC:4312	ENSG00000023909	P48507	GCLM	237.727		3.13395e+07	In all tissues examined. Highest levels in skeletal muscle.	Expressed in all	Evidence at protein level		thyroid gland: 28.1	601176	Myocardial infarction, susceptibility to; Retinitis pigmentosa 19; Cone-rod dystrophy 3; Macular degeneration, age-related, 2; Fundus flavimaculatus; Retinal dystrophy, early-onset severe	0	1
1717	HGNC:2860	ENSG00000172893	Q9UBM7	DHCR7	239.364			Most abundant in adrenal gland, liver, testis, and brain. {ECO:0000269|PubMed:9878250}.	Expressed in all	Evidence at protein level		adrenal gland: 116.0	602858	Smith-Lemli-Opitz syndrome; Complement component 4, partial deficiency of	0	1
284129	HGNC:14471	ENSG00000181045	Q86WA9	SLC26A11	240.091			Detected in all tissues tested with highest expression observed in brain, kidney, HEVEC and placenta and lowest in pancreas, skeletal muscle, liver, lung and heart. {ECO:0000269|PubMed:11087667, ECO:0000269|PubMed:12626430}.	Expressed in all	Evidence at protein level		adrenal gland: 34.5	610117	Leukemia, acute myeloid, therapy-related (1); Ovarian carcinoma (1); Amyotrophy, hereditary neuralgic	0	1
51056	HGNC:18449	ENSG00000002549	P28838	LAP3	240.091		1.36336e+10		Expressed in all	Evidence at protein level		appendix: 182.0	170250	Retinitis pigmentosa 49; Neuroblastoma, susceptibility to, 2; Neuroblastoma with Hirschsprung disease	0	1		423069	12.7498
490	HGNC:814	ENSG00000070961	P20020	ATP2B1	241.591		2.71412e+06	Isoform B is ubiquitously expressed. Isoform C is found in brain cortex, skeletal muscle and heart muscle. Isoform D has only been found in fetal skeletal muscle. Isoform K has been found in small intestine and liver.	Expressed in all	Evidence at protein level		cerebral cortex: 144.0	108731	Myopathy, centronuclear, 3; Buschke-Ollendorff syndrome; Melorheostosis with osteopoikilosis	0	1
1666	HGNC:2753	ENSG00000104325	Q16698	DECR1	242.182		52836496	Heart = liver = pancreas > kidney >> skeletal muscle = lung. {ECO:0000269|PubMed:7818482}.	Expressed in all	Evidence at protein level		liver: 262.7	222745	Bile acid synthesis defect, congenital, 3; Spastic paraplegia 5A, autosomal recessive	0	1
10975	HGNC:30862	ENSG00000127540	O14957	UQCR11	243.273				Expressed in all	Evidence at protein level		skeletal muscle: 111.9	609711	Dystonia 4, torsion, autosomal dominant; Leukodystrophy, hypomyelinating, 6	2	1
3633	HGNC:6077	ENSG00000204084	P32019	INPP5B	243.364			Platelets.	Expressed in all	Evidence at protein level		ovary: 26.2	147264	Fucosidosis; Blood group, Radin	0	1		20180.6	1.44607
4717	HGNC:7705	ENSG00000109390	O43677	NDUFC1	243.955				Expressed in all	Evidence at protein level		skeletal muscle: 86.7	603844	Blood group, MN (3); Malaria, resistance to	1	1
5833	HGNC:8756	ENSG00000185813	Q99447	PCYT2	244.318			Strongest expression in liver, heart, and skeletal muscle.	Expressed in all	Evidence at protein level		testis: 241.0	-		0	1		455887	7.50252
79053	HGNC:23161	ENSG00000159063	Q9BVK2	ALG8	246.364				Expressed in all	Evidence at protein level		testis: 85.6	608103	Congenital disorder of glycosylation, type Ih; ?Spermatogenic failure 15	0	1
50814	HGNC:13398	ENSG00000147383	Q15738	NSDHL	247.273			Brain, heart, liver, lung, kidney, skin and placenta.	Expressed in all	Evidence at protein level		epididymis: 53.2	300275	CHILD syndrome; CK syndrome	0	1		481538	13.6816
79717	HGNC:25686	ENSG00000127125	Q9HAB8	PPCS	247.773				Expressed in all	Evidence at protein level		thyroid gland: 110.1	609853	Neuropathy, hereditary sensory and autonomic, type V; Hyperinsulinemic hypoglycemia, familial, 7; Monocarboxylate transporter 1 deficiency	0	1		244793	5.23043
5538	HGNC:9325	ENSG00000131238	P50897	PPT1	248.364				Expressed in all	Evidence at protein level		spleen: 196.0	600722	Ceroid lipofuscinosis, neuronal, 1; Cataract 34, multiple types; Aortic aneurysm, familial thoracic 11, susceptibility to	0	1		231442	15.1717
84912	HGNC:20584	ENSG00000205060	Q969S0	SLC35B4	248.682				Mixed	Evidence at protein level		cerebral cortex: 17.9	610923	?Nephrotic syndrome, type 13; Diabetes mellitus, type 2; Diabetes mellitus, ketosis-prone, susceptibility to	0	1
1841	HGNC:3061	ENSG00000168393	P23919	DTYMK	249.182		3.96658e+07		Expressed in all	Evidence at protein level		lymph node: 24.3	188345	D-2-hydroxyglutaric aciduria; Retinitis pigmentosa 47	0	1		951554	23.4956
2109	HGNC:3482	ENSG00000105379	P38117	ETFB	250.227		1.06734e+08	Abundant in liver, heart and skeletal muscle. A weak expression is seen in the brain, placenta, lung, kidney and pancreas. {ECO:0000269|PubMed:8504797}.	Expressed in all	Evidence at protein level		liver: 171.8	130410	Glutaric acidemia IIB; Leber congenital amaurosis 7	1	1
5305	HGNC:8997	ENSG00000150867	P48426	PIP4K2A	250.318		2.98075e+07	Expressed ubiquitously, with high levels in the brain. Present in most tissues, except notably skeletal muscle and small intestine. {ECO:0000269|PubMed:7639683, ECO:0000269|PubMed:7852364}.	Expressed in all	Evidence at protein level		cerebral cortex: 144.6	603140	Pancreatic and cerebellar agenesis; Pancreatic agenesis 2	0	1		288212	7.22721
2180	HGNC:3569	ENSG00000151726	P33121	ACSL1	250.5			Highly expressed in liver, heart, skeletal muscle, kidney and erythroid cells, and to a lesser extent in brain, lung, placenta and pancreas. {ECO:0000269|PubMed:10548543}.	Expressed in all	Evidence at protein level		adipose tissue: 820.6	152425	Hereditary motor and sensory neuropathy V (2); Colorectal cancer, susceptibility to; Mycobacterium tuberculosis, susceptibility to	0	1		94872.5	4.11585
4128	HGNC:6833	ENSG00000189221	P21397	MAOA	251.455			Heart, liver, duodenum, blood vessels and kidney.	Mixed	Evidence at protein level		small intestine: 253.2	309850	Brunner syndrome; Antisocial behavior	0	1		28316.2	0
81537	HGNC:17720	ENSG00000126821	Q9BX95	SGPP1	252.636			Ubiquitous, with the strongest level in placenta and kidney. {ECO:0000269|PubMed:12815058}.	Expressed in all	Evidence at protein level		placenta: 34.5	612826	Glycogen storage disease VI; Chorea, hereditary benign; Choreoathetosis, hypothyroidism, and neonatal respiratory distress	0	1		64472.1	4.71096
10905	HGNC:6822	ENSG00000198162	O60476	MAN1A2	252.818			Highest levels of expression in placenta and testis.	Expressed in all	Evidence at protein level		parathyroid gland: 43.5	604345	Urofacial syndrome 2; Hyperinsulinemic hypoglycemia, familial, 7; Monocarboxylate transporter 1 deficiency	0	1
4702	HGNC:7692	ENSG00000119421	P51970	NDUFA8	253.091				Expressed in all	Evidence at protein level		heart muscle: 226.6	603359	Bone mineral density QTL 10 (2); Premature ovarian failure 7; Adrenocortical insufficiency (3); Spermatogenic failure 8	1	1		456003	21.3692
6392	HGNC:10683	ENSG00000204370	O14521	SDHD	253.727				Expressed in all	Evidence at protein level		kidney: 303.5	602690	Paragangliomas 1, with or without deafness; Pheochromocytoma; Carcinoid tumors, intestinal; Merkel cell carcinoma, somatic (3); Paraganglioma and gastric stromal sarcoma; Cowden syndrome 3; Mitochondrial complex II deficiency	1	1		0	27.8929
51102	HGNC:19691	ENSG00000116353	Q9BV79	MECR	256.409			Highly expressed in skeletal and heart muscle. Expressed at lower level in placenta, liver, kidney and pancreas. Weakly or not expressed in lung. {ECO:0000269|PubMed:12654921}.	Expressed in all	Evidence at protein level		cerebral cortex: 18.4	608205	Dystonia, childhood-onset, with optic atrophy and basal ganglia abnormalities; Myopathy, congenital, with fiber-type disproportion	0	1		170016	3.19098
10587	HGNC:18155	ENSG00000184470	Q9NNW7	TXNRD2	256.727			Highly expressed in the prostate, ovary, liver, testis, uterus, colon and small intestine. Intermediate levels in brain, skeletal muscle, heart and spleen. Low levels in placenta, pancreas, thymus and peripheral blood leukocytes. According to PubMed:10608886, high levels in kidney, whereas according to PubMed:9923614, levels are low. {ECO:0000269|PubMed:10215850, ECO:0000269|PubMed:10608886, ECO:…	Expressed in all	Evidence at protein level		adrenal gland: 34.4	606448	Conotruncal anomaly face syndrome; DiGeorge syndrome; Velocardiofacial syndrome; Tetralogy of Fallot	0	1		168744	4.77798
4891	HGNC:10908	ENSG00000110911	P49281	SLC11A2	257			Ubiquitously expressed. Isoform 1 is highly expressed in brain. Isoform 2 is highly expressed in spleen, thymus and pancreas. Isoform 3 and isoform 4 are abundantly expressed in duodenum and kidney. {ECO:0000269|PubMed:12209011, ECO:0000269|PubMed:9642100}.	Expressed in all	Evidence at protein level		thyroid gland: 74.8	600523	Anemia, hypochromic microcytic, with iron overload 1; ?Hypotrichosis 3; ?Ectodermal dysplasia 7, hair/nail type	0	1
26229	HGNC:923	ENSG00000149541	O94766	B3GAT3	257.636			Ubiquitous (but weakly expressed in all tissues examined).	Expressed in all	Evidence at protein level		cerebral cortex: 37.0	606374	Multiple joint dislocations, short stature, craniofacial dysmorphism, with or without congenital heart defects; Complement component 4, partial deficiency of	0	1
5092	HGNC:8646	ENSG00000166228	P61457	PCBD1	257.864				Expressed in all	Evidence at protein level		liver: 157.2	126090	Hyperphenylalaninemia, BH4-deficient, D; Methionine adenosyltransferase deficiency, autosomal recessive	0	1
22928	HGNC:19686	ENSG00000179918	Q99611	SEPHS2	259.136				Expressed in all	Evidence at protein level		liver: 164.0	606218	Floating-Harbor syndrome; Seizures, benign familial infantile, 2; Convulsions, familial infantile, with paroxysmal choreoathetosis	0	1
56848	HGNC:18859	ENSG00000063176	Q9NRA0	SPHK2	259.455				Mixed	Evidence at protein level		duodenum: 22.7	607092	Hyperuricemia, pulmonary hypertension, renal failure, and alkalosis; Blood group, Auberger system;	0	1		0	3.10099
2589	HGNC:4123	ENSG00000141429	Q10472	GALNT1	259.591			Widely expressed. Expressed in all tissues tested. {ECO:0000269|PubMed:7592619}.	Expressed in all	Evidence at protein level		urinary bladder: 88.7	602273	?Hypotrichosis and recurrent skin vesicles; Arrhythmogenic right ventricular dysplasia 11 with mild palmoplantar keratoderma and woolly hair	0	1
55229	HGNC:19366	ENSG00000157881	Q9NVE7	PANK4	259.955		2.17456e+06	Ubiquitously expressed with higher expression in the muscle. {ECO:0000269|PubMed:11479594}.	Tissue enhanced	Evidence at protein level	appendix: 3.3	skin: 3.0	606162	Nephronophthisis 4; Senior-Loken syndrome 4	0	1		50951.1	3.99761
5238	HGNC:8907	ENSG00000013375	O95394	PGM3	260.955		1.93257e+09	Found in many tissues except lung. Relatively high expression in pancreas, heart, liver, and placenta, and relatively low expression in brain, skeletal muscle and kidney. {ECO:0000269|PubMed:10721701}.	Expressed in all	Evidence at protein level		prostate: 78.7	172100	Immunodeficiency 23; Epilepsy, juvenile absence, susceptibility to, 1	0	1		502963	17.1602
521	HGNC:846	ENSG00000169020	P56385	ATP5I	261.636				Expressed in all	Evidence at protein level		skeletal muscle: 541.6	601519	Hypertension, essential, salt-sensitive; Glaucoma, normal tension, susceptibility to; Optic atrophy plus syndrome; Behr syndrome; ?Mitochondrial DNA depletion syndrome 14 (encephalocardiomyopathic type)	1	1		2.07665e+06	156.722
84720	HGNC:23215	ENSG00000165282	Q8TEQ8	PIGO	262.273				Expressed in all	Evidence at protein level		parathyroid gland: 73.2	614730	Hyperphosphatasia with mental retardation syndrome 2; Arthrogryposis, distal, type 2B; Nemaline myopathy 4, autosomal dominant; CAP myopathy 2	0	1
1609	HGNC:2856	ENSG00000145214	P52824	DGKQ	266.182				Expressed in all	Evidence at protein level		small intestine: 26.6	601207	Hypertension, essential, salt-sensitive; Glaucoma, normal tension, susceptibility to; Optic atrophy plus syndrome; Behr syndrome; ?Mitochondrial DNA depletion syndrome 14 (encephalocardiomyopathic type)	0	1
50484	HGNC:17296	ENSG00000048392	Q7LG56	RRM2B	267.091			Widely expressed at a high level in skeletal muscle and at a weak level in thymus. Expressed in epithelial dysplasias and squamous cell carcinoma. {ECO:0000269|PubMed:14583450}.	Expressed in all	Evidence at protein level		parathyroid gland: 73.7	604712	Mitochondrial DNA depletion syndrome 8A (encephalomyopathic type with renal tubulopathy); Progressive external ophthalmoplegia with mitochondrial DNA deletions, autosomal dominant 5; Mitochondrial DNA depletion syndrome 8B (MNGIE type)	0	1		170874	5.49971
29920	HGNC:30262	ENSG00000143811	Q96C36	PYCR2	267.091			Detected in erythrocytes (at protein level) (PubMed:2722838, PubMed:6894153). Expressed in fetal brain (PubMed:25865492). {ECO:0000269|PubMed:25865492, ECO:0000269|PubMed:2722838, ECO:0000269|PubMed:6894153}.	Expressed in all	Evidence at protein level		fallopian tube: 71.0	616406	Leukodystrophy, hypomyelinating, 10; ?Spastic paraplegia 74, autosomal recessive	0	1		306056	11.4452
79966	HGNC:21088	ENSG00000145284	Q86SK9	SCD5	267.5			Detected in fetal brain, and at lower levels in fetal kidney. Detected in adult brain and pancreas, and at lower levels in kidney and lung. {ECO:0000269|PubMed:12727354, ECO:0000269|PubMed:15610069, ECO:0000269|PubMed:15907797}.	Tissue enhanced	Evidence at protein level	adrenal gland: 201.7;cerebral cortex: 502.5	epididymis: 117.9	608370	Amelogenesis imperfecta, type IIA4; Multiple system atrophy, susceptibility to	0	1		0	2.50829
10005	HGNC:15919	ENSG00000101473	O14734	ACOT8	268.227			Detected in a T-cell line (at protein level). Ubiquitous (PubMed:9153233, PubMed:9299485). {ECO:0000269|PubMed:9153233, ECO:0000269|PubMed:9299485}.	Expressed in all	Evidence at protein level		cerebral cortex: 30.1	608123	{Systemic lupus erythematosus, susceptibility to, 8} (2); Epileptic encephalopathy, early infantile, 33	0	1
80271	HGNC:14897	ENSG00000086544	Q96DU7	ITPKC	268.545			Highly expressed in pancreas, skeletal muscle, liver, placenta and weakly in kidney and brain. {ECO:0000269|PubMed:11085927}.	Expressed in all	Evidence at protein level		esophagus: 69.5	606476	Kawasaki disease, susceptibility to; Efavirenz central nervous system toxicity, susceptibility to	0	1
51382	HGNC:13527	ENSG00000100554	Q9Y5K8	ATP6V1D	268.864				Expressed in all	Evidence at protein level		cerebral cortex: 196.2	609398	Elliptocytosis-3 (3); Spherocytosis, type 2; Anemia, neonatal hemolytic, fatal and near-fatal (3)	0	1		301786	26.0069
9529	HGNC:941	ENSG00000166170	Q9UL15	BAG5	269.727				Tissue enriched	Evidence at protein level	testis: 240.6	thyroid gland: 38.6	-		0	1
1349	HGNC:2291	ENSG00000131174	P24311	COX7B	270.318				Expressed in all	Evidence at protein level		heart muscle: 62.6	300885	Linear skin defects with multiple congenital anomalies 2; Mental retardation, X-linked, syndromic 33	1	1
3029	HGNC:4805	ENSG00000063854	Q16775	HAGH	270.864		1.2043e+06	Expressed in liver and kidney. {ECO:0000269|PubMed:15117945}.	Expressed in all	Evidence at protein level		liver: 124.1	138760	Glyoxalase II deficiency; Osteopetrosis, autosomal dominant 2	0	1		209162	6.03443
5295	HGNC:8979	ENSG00000145675	P27986	PIK3R1	271.682			Isoform 2 is expressed in skeletal muscle and brain, and at lower levels in kidney and cardiac muscle. Isoform 2 and isoform 4 are present in skeletal muscle (at protein level). {ECO:0000269|PubMed:8628286}.	Expressed in all	Evidence at protein level		cerebral cortex: 133.3	171833	?Agammaglobulinemia 7, autosomal recessive; SHORT syndrome; Immunodeficiency 36	0	1
516	HGNC:841	ENSG00000159199	P05496	ATP5G1	274				Expressed in all	Evidence at protein level		heart muscle: 406.5	603192	Seborrhea-like dermatitis with psoriasiform elements; Thiamine metabolism dysfunction syndrome 4 (progressive polyneuropathy type)	1	1		0	48.1655
19	HGNC:29	ENSG00000165029	O95477	ABCA1	275.318			Widely expressed, but most abundant in macrophages.	Mixed	Evidence at protein level		adrenal gland: 38.1	600046	Tangier disease; HDL deficiency, type 2; Coronary artery disease in familial hypercholesterolemia, protection against	0	1
23315	HGNC:20728	ENSG00000197818	Q9Y2E8	SLC9A8	275.727			Ubiquitous. Strongly expressed in skeletal muscle and kidney. {ECO:0000269|PubMed:15522866}.	Expressed in all	Evidence at protein level		bone marrow: 13.2	612730	Congenital disorder of glycosylation, type Ie; Multiple congenital anomalies-hypotonia-seizures syndrome 3	0	1
3704	HGNC:6176	ENSG00000125877	Q9BY32	ITPA	276.5			Ubiquitous. Highly expressed in heart, liver, sex glands, thyroid and adrenal gland.	Expressed in all	Evidence at protein level		fallopian tube: 39.5	147520	Inosine triphosphatase deficiency; Epileptic encephalopathy, early infantile, 35	0	1		816050	16.7579
58508	HGNC:13726	ENSG00000055609	Q8NEZ4	KMT2C	276.864			Highly expressed in testis and ovary, followed by brain and liver. Also expressed in placenta, peripherical blood, fetal thymus, heart, lung and kidney. Within brain, expression was highest in hippocampus, caudate nucleus, and substantia nigra. Not detected in skeletal muscle and fetal liver.	Expressed in all	Evidence at protein level		skin: 25.8	606833	?Lissencephaly 7 with cerebellar hypoplasia; Long QT syndrome 2, acquired, susceptibility to; Short QT syndrome 1	0	1
79837	HGNC:23786	ENSG00000166908	Q8TBX8	PIP4K2C	277.091				Expressed in all	Evidence at protein level		epididymis: 107.2	617104	Glycogen storage disease VII; Charcot-Marie-Tooth disease, axonal, type 2U	0	1		206300	3.53548
56913	HGNC:24337	ENSG00000106392	Q9NS00	C1GALT1	277.182			Widely expressed. Highly expressed in kidney, heart, placenta and liver. {ECO:0000269|PubMed:11677243}.	Expressed in all	Evidence at protein level		parathyroid gland: 93.3	610555	Bardet-Biedl syndrome 9; Aquaporin-1 deficiency (3)	0	1
4597	HGNC:7529	ENSG00000167508	P53602	MVD	278.591		1.68262e+06	Expressed in heart, skeletal muscle, lung, liver, brain, pancreas, kidney and placenta. {ECO:0000269|PubMed:8626466}.	Expressed in all	Evidence at protein level		duodenum: 34.8	603236	Porokeratosis 7, multiple types; Skin/hair/eye pigmentation 2, blond hair/fair skin;	0	1		401606	17.015
586	HGNC:976	ENSG00000060982	P54687	BCAT1	279.909		6.58007e+07	During embryogenesis, expressed in the brain and kidney. Overexpressed in MYC-induced tumors such as Burkitt's lymphoma.	Not detected in skin	Evidence at protein level		placenta: 21.3	113520	?Hyperleucinemia-isoleucinemia or hypervalinemia (1); Brachydactyly, type E2	0	1		1.29147e+06	23.6744
30833	HGNC:17144	ENSG00000125458	Q8TCD5	NT5C	280.773		5.69613e+07	Detected in skeletal muscle, heart and pancreas. {ECO:0000269|PubMed:10681516}.	Expressed in all	Evidence at protein level		small intestine: 32.0	191720	Bradyopsia; Myxoma, intracardiac; Pigmented nodular adrenocortical disease, primary, 1; Adrenocortical tumor, somatic, (3); Acrodysostosis 1, with or without hormone resistance	0	1		239473	9.63296
9869	HGNC:10761	ENSG00000143379	Q15047	SETDB1	280.864			Widely expressed. High expression in testis.	Expressed in all	Evidence at protein level		testis: 46.1	604396	Paragangliomas 3; Paraganglioma and gastric stromal sarcoma; Gastrointestinal stromal tumor	0	1		8776.72	2.8179
4522	HGNC:7432	ENSG00000100714	P11586	MTHFD1	283.227		4.61168e+08	Ubiquitous.	Expressed in all	Evidence at protein level		liver: 198.3	172460	Spina bifida, folate-sensitive, susceptibility to; {Abruptio placentae, susceptibility to} (3)	0	1		462044	18.696
2271	HGNC:3700	ENSG00000091483	P07954	FH	283.545		2.78208e+08	Expressed in red blood cells; underexpressed in red blood cells (cytoplasm) of patients with hereditary non-spherocytic hemolytic anemia of unknown etiology. {ECO:0000269|PubMed:22509282}.	Expressed in all	Evidence at protein level		liver: 141.9	136850	Fumarase deficiency; Leiomyomatosis and renal cell cancer	0	1		1.56601e+06	26.0521
64077	HGNC:30042	ENSG00000107902	Q9H008	LHPP	283.727		8.73708e+07	Expressed in brain, and at lower levels in liver and kidney. Detected in thyroid (at protein level). Expressed in liver, kidney and moderately in brain. {ECO:0000269|PubMed:12801912, ECO:0000269|PubMed:16430861}.	Expressed in all	Evidence at protein level		cerebral cortex: 70.8	617231	Combined oxidative phosphorylation deficiency 18; Jackson-Weiss syndrome; Beare-Stevenson cutis gyrata syndrome; Pfeiffer syndrome; Apert syndrome; Saethre-Chotzen syndrome; Craniosynostosis, nonspecific (3); Gastric cancer, somatic; Craniofacial-skeletal-dermatologic dysplasia; Antley-Bixler syndrome without genital anomalies or disordered steroidogenesis; Scaphocephaly and Axenfeld-Rieger anoma…	0	1		185624	0.881289
8310	HGNC:121	ENSG00000087008	O15254	ACOX3	284.045		4.77829e+06		Expressed in all	Evidence at protein level		esophagus: 22.3	603402	Pulmonary alveolar microlithiasis; Hypouricemia, renal, 2	0	1		24838.2	3.8105
57486	HGNC:16058	ENSG00000123213	Q9BYT8	NLN	285.091		3.82027e+09		Mixed	Evidence at protein level		cerebral cortex: 8.3	611530	Spinal muscular atrophy-1; Spinal muscular atrophy-2; Spinal muscular atrophy-3; Spinal muscular atrophy-4	0	1
3028	HGNC:4800	ENSG00000072506	Q99714	HSD17B10	286.182			Ubiquitously expressed in normal tissues but is overexpressed in neurons affected in AD. {ECO:0000269|PubMed:9338779}.	Expressed in all	Evidence at protein level		liver: 126.2	300256	17-beta-hydroxysteroid dehydrogenase X deficiency; ?Mental retardation, X-linked syndromic 10	0	1		692879	24.4763
65985	HGNC:21298	ENSG00000081760	Q86V21	AACS	287			Highly expressed in kidney, heart and brain, but low in liver. {ECO:0000269|PubMed:12623130}.	Expressed in all	Evidence at protein level		breast: 54.1	614364	Colorectal cancer, susceptibility to, 12; FILS syndrome	0	1		179870	5.49267
10400	HGNC:8830	ENSG00000133027	Q9UBM1	PEMT	287				Expressed in all	Evidence at protein level		epididymis: 205.4	602391	Deafness, autosomal recessive 3; Pneumothorax, primary spontaneous; Renal carcinoma, chromophobe, somatic; Colorectal cancer, somatic	0	1
5167	HGNC:3356	ENSG00000197594	P22413	ENPP1	287.273		1.05538e+08	Expressed in plasma cells and also in a number of non-lymphoid tissues, including the distal convoluted tubule of the kidney, chondrocytes and epididymis. {ECO:0000269|PubMed:9344668}.	Not detected in skin	Evidence at protein level	parathyroid gland: 53.4;placenta: 62.4	thyroid gland: 33.9	173335	Diabetes mellitus, non-insulin-dependent, susceptibility to; Obesity, susceptibility to; Arterial calcification, generalized, of infancy, 1; Hypophosphatemic rickets, autosomal recessive, 2; Cole disease	0	1		56515.2	7.46031
435	HGNC:746	ENSG00000126522	P04424	ASL	288.864		3.77848e+09		Expressed in all	Evidence at protein level		liver: 97.4	608310	Argininosuccinic aciduria; Adenocarcinoma of lung, response to tyrosine kinase inhibitor in; Nonsmall cell lung cancer, susceptibility to; ?Inflammatory skin and bowel disease, neonatal, 2	0	1
26873	HGNC:8149	ENSG00000178814	O14841	OPLAH	289.545		1.27268e+07		Tissue enhanced	Evidence at protein level	testis: 65.6	duodenum: 15.9	614243	5-oxoprolinase deficiency; Autoimmune thyroid disease, susceptibility to, 3	0	1
259230	HGNC:29799	ENSG00000198964	Q86VZ5	SGMS1	290.955			Brain, heart, kidney, liver, muscle and stomach. {ECO:0000269|PubMed:11841947, ECO:0000269|PubMed:14685263, ECO:0000269|PubMed:15315829}.	Expressed in all	Evidence at protein level		parathyroid gland: 114.4	611573	Multiple endocrine neoplasia IIA; Medullary thyroid carcinoma; Multiple endocrine neoplasia IIB; Central hypoventilation syndrome, congenital; Pheochromocytoma; Hirschsprung disease, susceptibility to, 1	0	1		17151.2	2.63924
51109	HGNC:17964	ENSG00000072042	Q8TC12	RDH11	291.727			Predominantly expressed in the epithelial cells of prostate, in both basal and luminal secretory cell populations. Expressed at low levels in spleen, thymus, testis, ovary, small intestine, colon, peripherical blood leukocytes, kidney, adrenal gland and fetal liver. Not detected in prostatic fibromuscular stromal cells, endothelial cells, or infiltrating lymphocytes.	Tissue enriched	Evidence at protein level	prostate: 945.5	parathyroid gland: 123.3	607849	?Retinal dystrophy, juvenile cataracts, and short stature syndrome; Short-rib thoracic dysplasia 14 with polydactyly	0	1		473806	23.8313
91373	HGNC:28082	ENSG00000197355	Q3KQV9	UAP1L1	294.591				Mixed	Evidence at protein level		spleen: 13.5	-		0	1		264146	6.74008
4711	HGNC:7700	ENSG00000136521	O43674	NDUFB5	296.545		1.62129e+07		Expressed in all	Evidence at protein level		heart muscle: 133.4	-		1	1		496971	20.5358
9197	HGNC:95	ENSG00000169359	O00400	SLC33A1	296.909			Ubiquitous. Detected in heart, brain, placenta, lung, liver, skeletal muscle, kidney and pancreas. With strongest signals in pancreas. {ECO:0000269|PubMed:9096318}.	Expressed in all	Evidence at protein level		thyroid gland: 67.1	603690	Spastic paraplegia 42, autosomal dominant; Congenital cataracts, hearing loss, and neurodegeneration	0	1
54187	HGNC:19237	ENSG00000095380	Q9NR45	NANS	297.318		2.22111e+08	Ubiquitous.	Expressed in all	Evidence at protein level		prostate: 149.7	605202	Spondyloepimetaphyseal dysplasia, Camera-Genevieve type; Basal cell carcinoma, somatic; Holoprosencephaly 7	0	1		848059	23.7387
4126	HGNC:6831	ENSG00000109323	O00462	MANBA	298				Expressed in all	Evidence at protein level		parathyroid gland: 36.8	609489	Mannosidosis, beta; Metabolic syndrome, protection against	0	1
2882	HGNC:4559	ENSG00000116157	Q96SL4	GPX7	298.318			Expressed in esophageal epithelial cells; expression is up-regulated after exposure to acidic bile acids. {ECO:0000269|PubMed:22157330}.	Expressed in all	Evidence at protein level		placenta: 41.7	615784	Anterior segment dysgenesis 2, multiple subtypes; Cataract 34, multiple types; Aortic aneurysm, familial thoracic 11, susceptibility to	0	1		227653	1.59842
7355	HGNC:11022	ENSG00000102100	P78381	SLC35A2	300.227				Expressed in all	Evidence at protein level		fallopian tube: 44.1	314375	Congenital disorder of glycosylation, type IIm; MEND syndrome	0	1
5142	HGNC:8781	ENSG00000184588	Q07343	PDE4B	300.773			Expressed in brain, heart, lung and skeletal muscle.	Mixed	Evidence at protein level		cerebral cortex: 67.2	600127	Peripheral arterial occlusive disease 1 (2); Sensorineural deafness with mild renal dysfunction	0	1		0	0.698479
9962	HGNC:10973	ENSG00000089057	Q9UGH3	SLC23A2	301.455			Ubiquitous.	Expressed in all	Evidence at protein level		adrenal gland: 98.6	603791	Corneal endothelial dystrophy, autosomal recessive; Corneal endothelial dystrophy and perceptive deafness; Corneal dystrophy, Fuchs endothelial, 4	0	1
121260	HGNC:23090	ENSG00000139370	Q8N697	SLC15A4	301.636			Highly expressed in skeletal muscle. Moderately expressed in kidney, liver, and heart. Weakly expressed in colon and brain. Expressed in low levels throughout the gastrointestinal tract and in Caco-2 cells. Expressed in retinal fragment epithelium (RPE) and neural retina. Expressed in small intestine, stomach, duodenum, jejunum, ileum and colon. {ECO:0000269|PubMed:11741232, ECO:0000269|PubMed:11…	Expressed in all	Evidence at protein level		lymph node: 27.7	615806	Mucopolysaccharidosis-plus syndrome; Joubert syndrome 24	0	1
5289	HGNC:8974	ENSG00000078142	Q8NEB9	PIK3C3	303.955		0	Ubiquitously expressed, with a highest expression in skeletal muscle. {ECO:0000269|PubMed:7628435}.	Expressed in all	Evidence at protein level		testis: 33.0	-		0	1		45267.6	5.12938
5160	HGNC:8806	ENSG00000131828	P08559	PDHA1	305.045		2.70993e+07	Ubiquitous.	Expressed in all	Evidence at protein level		heart muscle: 231.0	300502	Pyruvate dehydrogenase E1-alpha deficiency; Simpson-Golabi-Behmel syndrome, type 2; Joubert syndrome 10; ?Retinitis pigmentosa 23	0	1		622866	7.87978
4726	HGNC:7713	ENSG00000145494	O75380	NDUFS6	308.227		1.25065e+07		Expressed in all	Evidence at protein level		skeletal muscle: 112.0	603848	Mitochondrial complex I deficiency; HIV1 infection, resistance to	1	1		395870	49.0791
51181	HGNC:18985	ENSG00000169738	Q7Z4W1	DCXR	308.727			Highly expressed in kidney, liver and epididymis. In the epididymis, it is mainly expressed in the proximal and distal sections of the corpus region. Weakly or not expressed in brain, lung, heart, spleen and testis. {ECO:0000269|PubMed:10385429, ECO:0000269|PubMed:11882650}.	Group enriched	Evidence at protein level	epididymis: 292.3;kidney: 216.4;liver: 638.6;prostate: 134.3	adipose tissue: 56.5	608347	Pentosuria; Pityriasis rubra pilaris	0	1		140438	14.6973
284273	HGNC:28697	ENSG00000180011	Q8N4Q0	ZADH2	308.818				Expressed in all	Evidence at protein level		placenta: 51.9	-		0	1
4696	HGNC:7686	ENSG00000170906	O95167	NDUFA3	311.591				Expressed in all	Evidence at protein level		skin: 16.0	603832	Nemaline myopathy 5, Amish type; Cardiomyopathy, familial restrictive, 1; ?Cardiomyopathy, dilated, 2A; Cardiomyopathy, dilated, 1FF	1	1		528666	51.8789
5464	HGNC:9226	ENSG00000180817	Q15181	PPA1	311.955		8.86901e+07	Expressed ubiquitously. {ECO:0000269|PubMed:10542310}.	Expressed in all	Evidence at protein level		breast: 225.4	179030	Diarrhea 4, malabsorptive, congenital; Charcot-Marie-Tooth disease, type 1D; Dejerine-Sottas disease	0	1		1.54913e+06	32.4326
51447	HGNC:17313	ENSG00000068745	Q9UHH9	IP6K2	314.409				Expressed in all	Evidence at protein level		epididymis: 128.7	606992	{Hirschsprung disease, susceptibility to, 6} (2); ?Night blindness, congenital stationary, type 1G	0	1
5332	HGNC:9059	ENSG00000101333	Q15147	PLCB4	315.227			Preferentially expressed in the retina.	Tissue enhanced	Evidence at protein level	thyroid gland: 58.3	epididymis: 29.9	600810	Auriculocondylar syndrome 2; Bardet-Biedl syndrome 6	0	1
84444	HGNC:24948	ENSG00000104885	Q8TEK3	DOT1L	321.318		7.325e+07		Tissue enriched	Evidence at protein level	testis: 92.5	appendix: 14.5	607375	Perrault syndrome 3; HIV type 1, susceptibility to; Mycobacterium tuberculosis, susceptibility to	0	1		0	2.66418
3141	HGNC:4976	ENSG00000159267	P50747	HLCS	321.864			Mostly expressed in muscle, placenta, in lesser extent in the brain, kidney, pancreas, liver and lung.	Expressed in all	Evidence at protein level		parathyroid gland: 33.1	609018	Holocarboxylase synthetase deficiency; Inflammatory bowel disease 25, early onset, autosomal recessive	0	1		32439.5	2.18321
8898	HGNC:7450	ENSG00000087053	Q13614	MTMR2	322.636				Expressed in all	Evidence at protein level		testis: 57.6	603557	Charcot-Marie-Tooth disease, type 4B1; Haim-Munk syndrome; Periodontitis 1, juvenile	0	1		103203	7.76598
6307	HGNC:10545	ENSG00000052802	Q15800	MSMO1	323.182				Expressed in all	Evidence at protein level		liver: 296.4	607545	Microcephaly, congenital cataract, and psoriasiform dermatitis; Colorectal cancer, susceptibility to; Mycobacterium tuberculosis, susceptibility to	0	1
10723	HGNC:10915	ENSG00000113504	Q9Y666	SLC12A7	324.136			Detected in muscle, brain, lung, heart and kidney.	Mixed	Evidence at protein level		duodenum: 25.0	604879	Mitochondrial complex I deficiency; HIV1 infection, resistance to	0	1
2108	HGNC:3481	ENSG00000140374	P13804	ETFA	324.682		2.35424e+08		Expressed in all	Evidence at protein level		liver: 196.7	608053	Glutaric acidemia IIA; GM2-gangliosidosis, several forms; Hex A pseudodeficiency	1	1
3425	HGNC:5391	ENSG00000127415	P35475	IDUA	325.864		3.31191e+07	Ubiquitous.	Expressed in all	Evidence at protein level		spleen: 16.9	252800	Mucopolysaccharidosis Ih; Mucopolysaccharidosis Is; Mucopolysaccharidosis Ih/s	0	1
11285	HGNC:930	ENSG00000027847	Q9UBV7	B4GALT7	327.318			High expression in heart, pancreas and liver, medium in placenta and kidney, low in brain, skeletal muscle and lung.	Expressed in all	Evidence at protein level		thyroid gland: 27.2	604327	Ehlers-Danlos syndrome with short stature and limb anomalies; Frontotemporal dementia and/or amyotrophic lateral sclerosis 3; Neurodegeneration with ataxia, dystonia, and gaze palsy, childhood-onset; Myopathy, distal, with rimmed vacuoles	0	1
23657	HGNC:11059	ENSG00000151012	Q9UPY5	SLC7A11	328.409				Not detected in skin	Evidence at protein level	cerebral cortex: 22.5	epididymis: 8.2	607933	Blood group, MN (3); Malaria, resistance to	0	1
27430	HGNC:6905	ENSG00000038274	Q9NZL9	MAT2B	329.045		4.52158e+07	Widely expressed. {ECO:0000269|PubMed:10644686, ECO:0000269|PubMed:11337507}.	Expressed in all	Evidence at protein level		thyroid gland: 132.8	-		0	1		490943	23.37
2805	HGNC:4432	ENSG00000120053	P17174	GOT1	331.045		4.84243e+07		Expressed in all	Evidence at protein level		heart muscle: 340.8	138180	Aspartate aminotransferase, serum level of, QTL1; Omeprazole poor metabolizer; Proguanil poor metabolizer; Clopidogrel, impaired responsiveness to	0	1		373944	12.1827
10020	HGNC:23657	ENSG00000159921	Q9Y223	GNE	331.318			Highest expression in liver and placenta. Also found in heart, brain, lung, kidney, skeletal muscle and pancreas. Isoform 1 is expressed in heart, brain, kidney, liver, placenta, lung, spleen, pancreas, skeletal muscle and colon. Isoform 2 is expressed mainly in placenta, but also in brain, kidney, liver, lung, pancreas and colon. Isoform 3 is expressed at low level in kidney, liver, placenta and…	Expressed in all	Evidence at protein level		rectum: 54.2	603824	Sialuria; Nonaka myopathy	0	1		119660	3.28123
4722	HGNC:7710	ENSG00000213619	O75489	NDUFS3	332.818				Expressed in all	Evidence at protein level		skeletal muscle: 127.3	603846	Leigh syndrome due to mitochondrial complex I deficiency; Mitochondrial complex I deficiency	1	1		538786	22.0096
272	HGNC:470	ENSG00000133805	Q01432	AMPD3	333.318				Tissue enhanced	Evidence at protein level	parathyroid gland: 53.6	bone marrow: 41.5	102772	AMP deaminase deficiency, erythrocytic; ?Spermatogenic failure 15	0	1		58458.1	1.69551
9377	HGNC:2267	ENSG00000178741	P20674	COX5A	333.955				Expressed in all	Evidence at protein level		skeletal muscle: 548.5	603773	?Deafness, autosomal dominant 68; Microphthalmia, isolated, with coloboma 8	1	1		423906	49.0576
3632	HGNC:6076	ENSG00000068383	Q14642	INPP5A	334.591			Brain; high level in Purkinje cells.	Expressed in all	Evidence at protein level		smooth muscle: 60.5	600106	Hypotonia, ataxia, and delayed development syndrome; Jackson-Weiss syndrome; Beare-Stevenson cutis gyrata syndrome; Pfeiffer syndrome; Apert syndrome; Saethre-Chotzen syndrome; Craniosynostosis, nonspecific (3); Gastric cancer, somatic; Craniofacial-skeletal-dermatologic dysplasia; Antley-Bixler syndrome without genital anomalies or disordered steroidogenesis; Scaphocephaly and Axenfeld-Rieger an…	0	1		111984	5.53057
9517	HGNC:11278	ENSG00000100596	O15270	SPTLC2	334.682		4.8435e+08	Widely expressed. {ECO:0000269|PubMed:17023427}.	Expressed in all	Evidence at protein level		placenta: 29.0	605713	Neuropathy, hereditary sensory and autonomic, type IC; Alzheimer disease, type 3, with spastic paraparesis and unusual plaques; Alzheimer disease, type 3, with spastic paraparesis and apraxia; Dementia, frontotemporal; Pick disease; Cardiomyopathy, dilated, 1U; Acne inversa, familial, 3	0	1
6487	HGNC:10866	ENSG00000126091	Q11203	ST3GAL3	336.864			Highly expressed in adult skeletal muscle and in all fetal tissues examined and to a much lesser extent in placenta, lung and liver.	Expressed in all	Evidence at protein level		skeletal muscle: 30.5	606494	Mental retardation, autosomal recessive 12; Epileptic encephalopathy, early infantile, 15	0	1
3033	HGNC:4799	ENSG00000138796	Q16836	HADH	338.955		1.12118e+09	Expressed in liver, kidney, pancreas, heart and skeletal muscle.	Expressed in all	Evidence at protein level		kidney: 188.7	601609	3-hydroxyacyl-CoA dehydrogenase deficiency; Hyperinsulinemic hypoglycemia, familial, 4	0	1		687665	6.45313
7386	HGNC:12587	ENSG00000169021	P47985	UQCRFS1	340.5				Expressed in all	Evidence at protein level		skeletal muscle: 70.9	191327	Carpenter syndrome 2; ?Spastic paraplegia 43, autosomal recessive	2	1		818476	37.723
63917	HGNC:19875	ENSG00000178234	Q8NCW6	GALNT11	342.227			Highly expressed in kidney. Expressed at intermediate level in brain, heart and skeletal muscle. Weakly expressed other tissues. In kidney, it is strongly expressed in tubules but not expressed in glomeruli. {ECO:0000269|PubMed:11925450}.	Expressed in all	Evidence at protein level		kidney: 241.1	615130	Glaucoma 1, open angle, F; Single median maxillary central incisor; Microphthalmia with coloboma 5; Schizencephaly	0	1
[truncated: 481 more rows]

## Sheet: Proteomics_avr_I
Name	HGNC	UniProt	Avr		Cross-reference (HGNC)	Entry	Entry name	Gene names	Pathway	Tissue specificity
[truncated: 3,044 more rows]

[truncated: 4 more sheets: Protein_Atlas_Skin, Fibroblasts - diagnostics, Matsumoto2016, CoreActiveRxns]
