# Supplementary material for: Fibroblast‐specific genome‐scale modelling predicts an imbalance in amino acid metabolism in Refsum disease
Source: FEBS J. 2020 Mar 31;287(23):5096–113. doi: 10.1111/febs.15292 (PMC7754141; doi:10.1111/febs.15292)
Supplement: Supplementary file 1 — Table S1. Manual curation of the model including added and curated reactions [Fixes], deleted reactions [ Recon3D_del], added metabolites [Added_mets], and information about the media constraints [HAM'sF10]. Table S2. Fibroblast specific genes. Table S3. Detailed information about the ATP yields for Figs 3 and 4. Table S4. Genes and proteins significantly changed between RD and CTRL fibroblasts. Table S5. Detailed results of the metabolic tasks analysis in the fibroblast model.Table S6. Comparison between the exchanged amino acids in model prediction and in the in vitro experiments (CTRL + phyt group). For a full list of predicted uptake and secretion rates of metabolites see Table S7. Table S7. Detailed comparison at the level of secretion and uptake reactions between healthy and Refsum models forced to take up phytanate. Fig. S1. Additional data on amino acid uptake and secretion rates in the fibroblast CTRL (n = 6; green) and RD (n = 5; blue) cultures exposed to phytol for 96 h (shown as mean ± SD). Rates were calculated based on the fresh medium measurements. Fig. S2. Additional experimental data of (A) amino acids and (B) glucose determinations in the medium of the fibroblast CTRL (n = 6) and RD (n = 5) cells after incubation at indicated time points (shown as mean ± SD). For details, see Fig. 6C. (C) Protein concentrations of cell pellets after incubation at indicated time points. (D) Growth curves of attached cells for the indicated time points (left panel), and statistical analysis of the total area under the curve per cell line after 7 days of incubation (right panel). Data are shown as bar plots. [file FEBS-287-5096-s001.zip › febs15292-sup-0004-TableS7.xlsx]

## Sheet: stats_table_3
exRxns	Metabolite name	mean_C	mean_R	mean_FC	log_FC	wilcox_p	FDR_wilcox	ksTest2_p	FDR_ks	abs(log_FC)	Relative change (R-C)/C	Change	Summary:
EX_prist[e]	Pristanic Acid	0.553958	7.96663e-12	1.43813e-11	-36.017	0	0	0	0	36.017	1	downregulated	27	down
EX_dmhptcrn[e]	2,6 Dimethylheptanoyl Carnitine	0.791241	1.16561e-11	1.47314e-11	-35.9823	0	0	0	0	35.9823	1	downregulated	24	up
EX_trpthrglu[e]	Tryptophanyl-Threonyl-Glutamate	86.9978	7.51351	0.0863643	-3.53342	0	0	0	0	3.53342	0.913636	downregulated
EX_3thexddcoacrn[e]	3-Hydroxy Trans7,10-Hexadecadienoyl Carnitine	0.741996	7.52712	10.1444	3.34261	2.32866e-10	2.38408e-08	3.05633e-62	6.60167e-60	3.34261	-9.14442	upregulated
EX_phyt[e]	Phytanate	-2.31228	-0.337371	0.145904	-2.77691	0	0	0	0	2.77691	0.854096	downregulated
EX_mercplaccys[e]	3-Mercaptolactate-Cysteine Disulfide	27.0566	151.714	5.60729	2.4873	0	0	0	0	2.4873	-4.60729	upregulated
EX_valhisasn[e]	Valyl-Histidyl-Asparagine	24.0804	4.33672	0.180093	-2.47318	0	0	0	0	2.47318	0.819907	downregulated
EX_tyrthr[e]	Tyrosyl-Threonine	26.638	5.02484	0.188634	-2.40634	0	0	0	0	2.40634	0.811366	downregulated
EX_proproarg[e]	Prolyl-Prolyl-Arginine	10.1086	2.04685	0.202485	-2.30411	0	0	0	0	2.30411	0.797515	downregulated
EX_hisphearg[e]	Histidyl-Phenylalanyl-Arginine	39.2414	8.57912	0.218624	-2.19348	3.28941e-190	1.17761e-187	0	0	2.19348	0.781376	downregulated
EX_CE1557[e]	N-Acetyl-L-Asparagine	75.2993	16.5316	0.219546	-2.18741	0	0	0	0	2.18741	0.780454	downregulated
EX_gluilelys[e]	Glutamyl-Isoleucyl-Lysine	19.1681	4.25606	0.222039	-2.17111	0	0	0	0	2.17111	0.777961	downregulated
EX_argcysser[e]	Arginyl-Cystinyl-Serine	13.7987	3.24139	0.234906	-2.08984	0	0	0	0	2.08984	0.765094	downregulated
EX_caproic[e]	Caproic Acid	-0.214492	-0.0514732	0.239977	-2.05903	0	0	0	0	2.05903	0.760023	downregulated
EX_prolyspro[e]	Prolyl-Lysyl-Proline	1.46689	5.55455	3.7866	1.9209	0	0	0	0	1.9209	-2.7866	upregulated
EX_lyscyshis[e]	Lysyl-Cysteinyl-Histidine	17.8198	4.72229	0.265003	-1.91592	0	0	0	0	1.91592	0.734997	downregulated
EX_pheasp[e]	Phenylalanyl-Aspartate	15.9285	57.9822	3.64015	1.864	0	0	0	0	1.864	-2.64015	upregulated
EX_trpiletrp[e]	Tryptophanyl-Isoleucyl-Tryptophan	3.60106	12.7297	3.53498	1.8217	0	0	0	0	1.8217	-2.53498	upregulated
EX_hislysval[e]	Histidyl-Lysyl-Valine	4.41359	15.4632	3.50354	1.80881	0	0	0	0	1.80881	-2.50354	upregulated
EX_cysglutrp[e]	Cystyl-Glutamyl-Tryptophan	13.404	3.84463	0.286828	-1.80174	0	0	0	0	1.80174	0.713172	downregulated
EX_serlyshis[e]	Seryl-Lysyl-Histidine	3.35871	11.5296	3.43273	1.77936	0	0	0	0	1.77936	-2.43273	upregulated
EX_tyrglu[e]	Tyrosyl-Glutamate	19.9187	5.88038	0.29522	-1.76014	0	0	0	0	1.76014	0.70478	downregulated
EX_argtyrval[e]	Arginyl-Tyrosinyl-Valine	4.78577	16.0753	3.35898	1.74802	0	0	0	0	1.74802	-2.35898	upregulated
EX_proargcys[e]	Prolyl-Arginyl-Cysteine	5.04793	16.4432	3.25742	1.70373	0	0	0	0	1.70373	-2.25742	upregulated
EX_glnlystrp[e]	Glutaminyl-Lysyl-Tryptophan	6.34735	20.1064	3.16768	1.66343	0	0	0	0	1.66343	-2.16768	upregulated
EX_leuleu[e]	Leucylleucine	21.9086	6.99233	0.319159	-1.64765	0	0	0	0	1.64765	0.680841	downregulated
EX_aspalaarg[e]	Asparaginyl-Alanyl-Arginine	5.96544	18.5963	3.11734	1.64031	0	0	0	0	1.64031	-2.11734	upregulated
EX_argvalcys[e]	Arginyl-Valyl-Cysteine	3.39123	10.5376	3.10731	1.63566	0	0	0	0	1.63566	-2.10731	upregulated
EX_hisglylys[e]	Histidyl-Lysyl-Lysine	7.37187	2.40825	0.326681	-1.61405	0	0	0	0	1.61405	0.673319	downregulated
EX_phetyrlys[e]	Phenylalanyl-Tyrosinyl-Lysine	28.2687	9.27306	0.328033	-1.60809	0	0	0	0	1.60809	0.671967	downregulated
EX_valtrpphe[e]	Valyl-Tryptophanyl-Phenylalanine	2.81475	8.38036	2.9773	1.574	0	0	0	0	1.574	-1.9773	upregulated
EX_phetrpleu[e]	Phenylalanyl-Tryptophanyl-Leucine	13.0879	4.43504	0.338865	-1.56122	0	0	0	0	1.56122	0.661135	downregulated
DM_pail35p_hs[n]	1-Phosphatidyl-1D-Myo-Inositol 3,5-Bisphosphate	6.59585	2.25379	0.341698	-1.5492	0	0	0	0	1.5492	0.658302	downregulated
EX_argarg[e]	Arginyl-Arginine	20.8782	7.1422	0.342089	-1.54756	0	0	0	0	1.54756	0.657911	downregulated
EX_trpprogly[e]	Tryptophanyl-Prolyl-Glycine	8.55268	2.97255	0.347558	-1.52467	0	0	0	0	1.52467	0.652442	downregulated
EX_proglnpro[e]	Prolyl-Glutaminyl-Proline	2.63385	7.54964	2.86639	1.51923	0	0	0	0	1.51923	2.86639	upregulated
EX_hismet[e]	Histidyl-Methionine	5.03989	14.3916	2.85554	1.51376	0	0	0	0	1.51376	-1.85554	upregulated
EX_serargala[e]	Seryl-Arginyl-Alanine	10.1012	3.54433	0.350882	-1.51094	0	0	0	0	1.51094	0.649118	downregulated
EX_argalathr[e]	Arginyl-Alanyl-Threonine	3.48608	9.8468	2.8246	1.49805	0	0	0	0	1.49805	-1.8246	upregulated
EX_gluglu[e]	Glutamyl-Glutamate	26.6789	74.2638	2.78362	1.47696	0	0	0	0	1.47696	-1.78362	upregulated
EX_2hb[e]	2-Hydroxybutyrate	30.3654	83.952	2.76472	1.46713	0	0	6.36265e-304	2.46871e-301	1.46713	-1.76472	upregulated
EX_tyrargser[e]	Tyrosyl-Arginyl-Serine	5.71715	15.625	2.73301	1.45049	0	0	0	0	1.45049	-1.73301	upregulated
EX_pcrn[e]	O-Propanoylcarnitine	15.5881	5.72641	0.367358	-1.44474	0	0	0	0	1.44474	0.632642	downregulated
EX_c3dc[e]	Malonyl Carnitine	4.61444	12.1634	2.63594	1.39832	0	0	0	0	1.39832	-1.63594	upregulated
EX_citr_L[e]	L-Citrulline	6.16829	2.34763	0.380597	-1.39366	0	0	0	0	1.39366	0.619403	downregulated
EX_thrthrarg[e]	Threonyl-Threonyl-Arginine	1.08123	2.81915	2.60736	1.38259	0	0	0	0	1.38259	-1.60736	upregulated
EX_lac_D[e]	(R)-Lactate	722.326	277.602	0.384318	-1.37963	0	0	0	0	1.37963	0.615682	downregulated
EX_lyslyslys[e]	Lysyl-Lysyl-Lysine	3.10306	7.9837	2.57285	1.36336	0	0	0	0	1.36336	-1.57285	upregulated
EX_glnlyslys[e]	Glutaminyl-Lysyl-Lysine	7.30312	2.89004	0.395727	-1.33742	0	0	0	0	1.33742	0.604273	downregulated
EX_trpglyval[e]	Tryptophanyl-Glycyl-Valine	6.41997	16.161	2.5173	1.33188	0	0	0	0	1.33188	-1.5173	upregulated
EX_hishislys[e]	Histidyl-Histidyl-Lysine	4.19807	10.5136	2.50439	1.32446	0	0	0	0	1.32446	-1.50439	upregulated
EX_galt[e]	Galactitol	10.4844	4.28222	0.408439	-1.29181	0	0	0	0	1.29181	0.591561	downregulated
EX_argalaphe[e]	Arginyl-Alanine-Phenylalanine	3.52361	8.62035	2.44645	1.29069	0	0	0	0	1.29069	-1.44645	upregulated
DM_btn[m]	Biotin	4.10369	9.99103	2.43465	1.28371	0	0	0	0	1.28371	-1.43465	upregulated
EX_btn[e]	Biotin	-4.10369	-9.99103	2.43465	1.28371	0	0	0	0	1.28371	-1.43465	upregulated
EX_propropro[e]	Prolyl-Prolyl-Proline	22.7767	9.38453	0.412022	-1.27921	0	0	0	0	1.27921	0.587978	downregulated
EX_prohis[e]	Prolyl-Histidine	33.6797	13.9194	0.413287	-1.27479	0	0	0	0	1.27479	0.586713	downregulated
EX_alaarggly[e]	Alanyl-Arginyl-Glycine	2.50993	6.06156	2.41503	1.27204	0	0	0	0	1.27204	-1.41503	upregulated
EX_thrilearg[e]	Threonyl-Isoleucyl-Arginine	11.7978	4.90693	0.41592	-1.26562	0	0	0	0	1.26562	0.58408	downregulated
EX_hislysthr[e]	Histidyl-Lysyl-Threonine	4.4892	10.7327	2.39077	1.25748	0	0	0	0	1.25748	-1.39077	upregulated
EX_3mlda[e]	3-Methylimidazoleacetic Acid	1.61491	3.85974	2.39007	1.25705	0	0	0	0	1.25705	-1.39007	upregulated
EX_lysargleu[e]	Lysyl-Arginyl-Leucine	2.70626	6.43066	2.37621	1.24866	8.46933e-263	3.30304e-260	1.86822e-165	6.27721e-163	1.24866	-1.37621	upregulated
EX_phetyrgln[e]	Phenylalanyl-Tyrosinyl-Glutamine	3.21266	7.43121	2.3131	1.20983	0	0	0	0	1.20983	-1.3131	upregulated
EX_arggluglu[e]	Arginyl-Glutamyl-Glutamate	6.59932	2.86338	0.43389	-1.2046	1.14912e-185	4.07938e-183	0	0	1.2046	0.56611	downregulated
EX_ala_L[e]	L-Alanine	-355.85	-154.773	0.434938	-1.20112	0	0	0	0	1.20112	0.565062	downregulated
EX_tyrphetyr[e]	Tyrosyl-Phenylalanyl-Tyrosine	5.54848	2.42731	0.437473	-1.19273	0	0	0	0	1.19273	0.562527	downregulated
EX_serargtrp[e]	Seryl-Arginyl-Tryptophan	3.3708	7.64049	2.26667	1.18057	0	0	0	0	1.18057	-1.26667	upregulated
EX_glnproglu[e]	Glutaminyl-Prolyl-Glutamate	10.466	4.62711	0.44211	-1.17752	0	0	0	0	1.17752	0.55789	downregulated
EX_octa[e]	Octanoate (N-C8:0)	-8.0218	-17.9606	2.23898	1.16284	2.5114e-167	8.58899e-165	1.86181e-131	5.58543e-129	1.16284	-1.23898	upregulated
EX_bhb[e]	(R)-3-Hydroxybutyrate	73.5044	32.9405	0.448144	-1.15797	0	0	0	0	1.15797	0.551856	downregulated
DM_melanin_c_	Melanin	4.36156	1.95998	0.449375	-1.15401	0	0	0	0	1.15401	0.550625	downregulated
EX_phethrlys[e]	Phenylalanyl-Threonyl-Lysine	13.5204	6.13533	0.453784	-1.13992	0	0	0	0	1.13992	0.546216	downregulated
EX_pailste_hs[e]	1-Stearoylglycerophosphoinositol	1.94205	0.883883	0.455129	-1.13565	0	0	0	0	1.13565	0.544871	downregulated
EX_ileargile[e]	Isoleucyl-Arginyl-Isoleucine	3.42492	1.58734	0.463469	-1.10946	0	0	0	0	1.10946	0.536531	downregulated
EX_thrtyrmet[e]	Threonyl-Tyrosyl-Methionine	5.79871	12.4462	2.14637	1.1019	0	0	0	0	1.1019	-1.14637	upregulated
EX_provalgln[e]	Prolyl-Valyl-Glutamine	9.95979	4.75078	0.476996	-1.06795	0	0	0	0	1.06795	0.523004	downregulated
EX_leuval[e]	Leucyl-Valine	10.9152	5.21597	0.477861	-1.06534	0	0	3.21571e-255	1.17695e-252	1.06534	0.522139	downregulated
EX_trpglupro[e]	Tryptophanyl-Glutamyl-Proline	11.6421	5.61659	0.482438	-1.05159	0	0	0	0	1.05159	0.517562	downregulated
EX_fol[e]	Folate	-128.566	-266.127	2.06997	1.04961	0	0	0	0	1.04961	-1.06997	upregulated
EX_thf[e]	5,6,7,8-Tetrahydrofolate	128.566	266.127	2.06997	1.04961	0	0	0	0	1.04961	-1.06997	upregulated
EX_methislys[e]	Methionyl-Histidyl-Lysine	3.2875	6.77151	2.05977	1.04248	0	0	0	0	1.04248	-1.05977	upregulated
EX_tyrcysgly[e]	Tyrosyl-Cysteinyl-Glycine	4.72306	9.72439	2.05892	1.04189	0	0	0	0	1.04189	-1.05892	upregulated
EX_hisglugln[e]	Histidyl-Glutamyl-Glutamine	3.98331	8.18806	2.05559	1.03956	0	0	0	0	1.03956	-1.05559	upregulated
EX_tyrvalmet[e]	Tyrosyl-Valyl-Methionine	8.47383	17.415	2.05515	1.03924	0	0	0	0	1.03924	-1.05515	upregulated
EX_proasncys[e]	Prolyl-Asparaginyl-Cysteine	5.12122	10.4536	2.04124	1.02945	4.62298e-274	1.81221e-271	8.96594e-303	3.46982e-300	1.02945	-1.04124	upregulated
EX_no[e]	Nitric Oxide	7.4816	3.676	0.491338	-1.02521	0	0	0	0	1.02521	0.508662	downregulated
EX_glnhishis[e]	Glutaminyl-Histidyl-Histidine	4.57657	9.26534	2.02452	1.01758	0	0	0	0	1.01758	-1.02452	upregulated
EX_asnasnarg[e]	Asparaginyl-Asparaginyl-Arginine	2.00362	3.99377	1.99328	0.995143	0	0	0	0	0.995143	-0.993278	upregulated
EX_CE5026[e]	5-S-Glutathionyl-L-Dopa	1.38158	2.70683	1.95922	0.97028	7.56992e-233	2.89171e-230	0	0	0.97028	-0.959221	upregulated
EX_cys_L[e]	L-Cysteine	606.423	310.981	0.512812	-0.963497	0	0	0	0	0.963497	0.487188	downregulated
EX_hisglnala[e]	Histidyl-Glutaminyl-Alanine	3.16676	6.17022	1.94844	0.962317	0	0	0	0	0.962317	-0.948437	upregulated
EX_ileglnglu[e]	Isolecyl-Glutaminyl-Glutamate	8.73535	4.50143	0.515312	-0.956482	3.65604e-229	1.38198e-226	0	0	0.956482	0.484688	downregulated
EX_glntyrleu[e]	Glutaminyl-Tyrosyl-Leucine	6.54669	12.5546	1.9177	0.939376	0	0	0	0	0.939376	-0.917698	upregulated
EX_hisglu[e]	Histidyl-Glutamate	25.1294	13.1101	0.521706	-0.938692	0	0	0	0	0.938692	0.478294	downregulated
EX_trpglugly[e]	Tryptophanyl-Glutamyl-Glycine	3.46145	6.62732	1.91461	0.937048	0	0	1.55395e-305	6.06041e-303	0.937048	-0.914607	upregulated
EX_valphearg[e]	Valyl-Phenylalanyl-Arginine	4.94979	9.30987	1.88086	0.911393	0	0	0	0	0.911393	-0.88086	upregulated
EX_inost[e]	Myo-Inositol	-11.189	-5.96416	0.533036	-0.907694	0	0	0	0	0.907694	0.466964	downregulated
EX_asnphecys[e]	Asparaginyl-Phenylalanyl-Cysteine	4.78397	8.9675	1.87449	0.906498	0	0	0	0	0.906498	-0.87449	upregulated
EX_aspasnglu[e]	Aspartyl-Asparaginyl-Glutamate	24.3593	13.013	0.53421	-0.90452	0	0	0	0	0.90452	0.46579	downregulated
EX_2obut[e]	2-Oxobutanoate	37.9318	20.2912	0.534939	-0.902554	0	0	0	0	0.902554	0.465061	downregulated
EX_trpglngln[e]	Tryptophanyl-Glutaminyl-Glutamine	5.86225	3.18186	0.542771	-0.881585	0	0	0	0	0.881585	0.457229	downregulated
EX_aspvalasn[e]	Aspartyl-Valyl-Asparagine	11.8736	21.8708	1.84197	0.881252	1.72668e-128	5.42177e-126	2.18457e-183	7.60232e-181	0.881252	-0.841973	upregulated
EX_aqcobal[e]	Aquacob(III)Alamin	-6.58399	-3.58437	0.544408	-0.877241	0	0	0	0	0.877241	0.455592	downregulated
DM_cbl2[m]	Cob(Ii)Alamin	6.58399	3.58437	0.544408	-0.877241	0	0	0	0	0.877241	0.455592	downregulated
EX_trpargala[e]	Tryptophanyl-Arginyl-Alanine	6.05119	11.0971	1.83387	0.874888	0	0	0	0	0.874888	-0.833866	upregulated
EX_glylysphe[e]	Glycyl-Lysyl-Phenylalanine	12.5489	6.85401	0.546186	-0.872536	0	0	0	0	0.872536	0.453814	downregulated
EX_34dhpe[c]	3,4-Dihydroxyphenylethanol	2.27532	4.16442	1.83026	0.872046	0	0	0	1.21552e-306	0.872046	-0.830257	upregulated
EX_4aabutn[e]	4-Acetamidobutanoate	5.3963	2.98359	0.552895	-0.854922	1.46333e-184	5.1802e-182	1.33864e-155	4.35057e-153	0.854922	0.447105	downregulated
EX_alaglylys[e]	Alanyl-Glycyl-Lysine	8.38724	4.67051	0.556859	-0.844617	2.93297e-212	1.07933e-209	6.58427e-257	2.42301e-254	0.844617	0.443141	downregulated
EX_trpglyphe[e]	Tryptophanyl-Glycyl-Phenylalanine	10.881	19.5365	1.79547	0.844364	0	0	0	0	0.844364	-0.795473	upregulated
EX_pheleu[e]	Phenylalanyl-Leucine	4.5554	8.14771	1.78858	0.838818	0	0	1.98958e-298	7.64e-296	0.838818	-0.788584	upregulated
EX_asplyshis[e]	Aspartyl-Lysyl-Histidine	6.96483	12.3779	1.7772	0.829605	2.88269e-227	1.08389e-224	9.6898e-161	3.21701e-158	0.829605	-0.777199	upregulated
EX_thrmetarg[e]	Threonyl-Methionyl-Arginine	4.55229	8.00316	1.75805	0.81398	0	0	0	0	0.81398	-0.758054	upregulated
EX_argarglys[e]	Arginyl-Arginyl-Lysine	13.6449	7.79496	0.571275	-0.807743	1.79942e-167	6.17202e-165	3.03193e-178	1.04299e-175	0.807743	0.428725	downregulated
EX_cystyrasn[e]	Cystyl-Tyrosyl-Asparagine	4.57216	7.98955	1.74743	0.805237	0	0	0	0	0.805237	-0.747433	upregulated
EX_cdca3g[e]	Chenodeoxycholic acid-3glucuronide, CDCA-3G	1.47723	0.849986	0.575393	-0.797382	0	0	0	0	0.797382	0.424607	downregulated
EX_thrhishis[e]	Threonyl-Histidinyl-Histidine	8.63977	15.0083	1.73712	0.7967	1.77379e-151	5.90671e-149	5.04518e-107	1.43283e-104	0.7967	-0.737123	upregulated
EX_so4[e]	Sulfate	43.1171	74.8318	1.73555	0.795389	0	0	0	0	0.795389	-0.735546	upregulated
EX_CE1310[e]	N-Acetyl-L-Cysteine	3.79142	6.53594	1.72388	0.785657	0	0	0	0	0.785657	-0.723877	upregulated
DM_5cysdopa[c]	5-S-Cysteinyldopamine	2.56861	4.38009	1.70524	0.769972	0	0	0	0	0.769972	-0.705236	upregulated
EX_phelyspro[e]	Phenylalanyl-Lysyl-Proline	13.6421	8.03439	0.588943	-0.7638	0	0	0	0	0.7638	0.411057	downregulated
EX_valval[e]	Valyl-Valine	22.9603	13.5235	0.588994	-0.763676	0	0	0	0	0.763676	0.411006	downregulated
EX_cyscys[e]	Cystyl-Cysteine	21.1749	12.4775	0.589263	-0.763017	1.38256e-220	5.14312e-218	1.25747e-194	4.46403e-192	0.763017	0.410737	downregulated
EX_lysgluglu[e]	Lysyl-Glutamyl-Glutamate	12.8492	7.58112	0.590006	-0.761198	0	0	0	0	0.761198	0.409994	downregulated
EX_glnhislys[e]	Glutaminyl-Histidyl-Lysine	5.42668	9.19112	1.69369	0.760171	6.14425e-131	1.93544e-128	1.07805e-286	4.0966e-284	0.760171	-0.693691	upregulated
EX_C14826[e]	(9Z)-12,13-Epoxyoctadecenoic acid (12(13)-EpOME)	2.91804	4.92362	1.6873	0.754719	0	0	0	0	0.754719	-0.687303	upregulated
EX_hiscyscys[e]	Histidyl-Cystyl-Cysteine	8.85062	14.8009	1.6723	0.741836	6.13194e-60	1.50233e-57	1.34397e-41	2.29819e-39	0.741836	-0.672302	upregulated
DM_k[g]	Potassium	30.1902	18.069	0.598505	-0.740564	0	0	0	0	0.740564	0.401495	downregulated
EX_magole_hs[e]	1-Oleoylglycerol	1.69101	1.01695	0.601388	-0.733632	0	0	0	0	0.733632	0.398612	downregulated
EX_gthox[e]	Glutathione Disulfide (Oxidized Glutathione)	0.0414236	0.0687923	1.6607	0.731795	6.22281e-178	2.16554e-175	0	0	0.731795	-0.660704	upregulated
EX_trpphe[e]	Tryptophanyl-Phenylalanine	3.91423	2.35834	0.602504	-0.730956	0	0	9.9962e-267	3.73858e-264	0.730956	0.397496	downregulated
EX_hislysglu[e]	Histidyl-Lysyl-Glutamate	9.69657	5.84567	0.60286	-0.730105	3.3249e-40	6.9158e-38	4.14644e-135	1.26466e-132	0.730105	0.39714	downregulated
EX_alalysthr[e]	Alanyl-Lysine-Threonine	8.47743	5.13667	0.605923	-0.722793	1.90043e-250	7.33567e-248	8.19892e-251	2.99261e-248	0.722793	0.394077	downregulated
EX_3MAA[e]	3-methyladipic acid	0.5559	0.337371	0.606891	-0.720491	4.48025e-49	1.01254e-46	0	0	0.720491	0.393109	downregulated
EX_3ohsubac[e]	3-Hydoxy-Suberic Acid	1.18454	0.720754	0.608468	-0.716746	1.41463e-181	4.97949e-179	1.37497e-156	4.48241e-154	0.716746	0.391532	downregulated
EX_glutrpala[e]	Glutamyl-Tryptophanyl-Alanine	9.58711	5.83611	0.608746	-0.716088	2.56301e-159	8.6886e-157	0	0	0.716088	0.391254	downregulated
EX_ileasp[e]	Isolecyl-Aspartate	22.6645	37.1738	1.64018	0.713851	0	1.03594e-307	0	0	0.713851	-0.640177	upregulated
EX_argpromet[e]	Arginyl-Prolyl-Methionine	7.56481	4.62869	0.611872	-0.708699	3.01466e-140	9.70719e-138	2.75174e-154	8.88813e-152	0.708699	0.388128	downregulated
EX_3ttetddcoacrn[e]	3-Hydroxy Trans5,8Tetradecadienoyl Carnitine	1.96535	1.20298	0.612093	-0.708177	2.84372e-300	1.1318e-297	1.15441e-259	4.27132e-257	0.708177	0.387907	downregulated
EX_trpthrtyr[e]	Tryptophanyl-Threonyl-Tyrosine	3.17518	5.16725	1.62739	0.702559	0	0	0	0	0.702559	-0.627389	upregulated
EX_glntrpglu[e]	Glutaminyl-Tryptophanyl-Glutamate	6.03598	3.71269	0.615093	-0.701123	0	0	3.85208e-287	1.46764e-284	0.701123	0.384907	downregulated
EX_glypro[e]	Glycylproline	17.4427	28.1876	1.61601	0.692434	2.17265e-200	7.90845e-198	0	0	0.692434	-0.616008	upregulated
EX_3aib[e]	(S)-3-Aminoisobutyric Acid	3.15231	5.08319	1.61253	0.689324	0	0	3.60974e-301	1.39336e-298	0.689324	-0.612528	upregulated
EX_pyr[e]	Pyruvate	252.882	406.088	1.60584	0.683331	0	0	0	0	0.683331	-0.605843	upregulated
EX_gluargleu[e]	Glutaminyl-Arginyl-Leucine	10.5811	6.60033	0.623783	-0.680885	0	0	6.08607e-267	2.28228e-264	0.680885	0.376217	downregulated
EX_thrphearg[e]	Threonyl-Phenylalanyl-Arginine	10.9354	6.82858	0.624445	-0.679354	4.73873e-138	1.51165e-135	2.97876e-145	9.35329e-143	0.679354	0.375555	downregulated
EX_maglinl_hs[e]	1-Linoleoylglycerol	0.955789	1.52994	1.6007	0.678707	2.14881e-211	7.88612e-209	6.22843e-164	2.07407e-161	0.678707	-0.600705	upregulated
EX_trpglyleu[e]	Tryptophanyl-Glycyl-Leucine	5.11256	3.20137	0.626178	-0.675356	5.61836e-258	2.17992e-255	9.68418e-159	3.19578e-156	0.675356	0.373822	downregulated
EX_tyrtyr[e]	Tyrosyl-Tyrosine	8.35282	13.2917	1.59128	0.670186	1.29844e-59	3.16821e-57	1.04791e-102	2.87128e-100	0.670186	-0.591279	upregulated
EX_alaargcys[e]	Alanyl-Arginyl-Cysteine	5.17916	3.25511	0.6285	-0.670014	4.03546e-98	1.19853e-95	4.22961e-208	1.52266e-205	0.670014	0.3715	downregulated
EX_ncam[e]	Nicotinamide	-2.64856	-4.21196	1.59028	0.669282	2.99672e-93	8.6905e-91	2.1497e-105	6.01917e-103	0.669282	-0.590282	upregulated
EX_1mncam[e]	1-Methylnicotinamide	2.64856	4.21196	1.59028	0.669282	2.99672e-93	8.6905e-91	2.1497e-105	6.01917e-103	0.669282	-0.590282	upregulated
EX_lineth[e]	Linoleoyl Ethanolamide	0.914123	0.576642	0.630815	-0.664711	1.61479e-276	6.36229e-274	2.61654e-308	1.02568e-305	0.664711	0.369185	downregulated
EX_hisasp[e]	Histidyl-Aspartate	73.7772	116.438	1.57824	0.658319	0	0	0	0	0.658319	-0.578242	upregulated
DM_K_c_	Potassium	30.5151	47.5182	1.5572	0.638957	0	0	0	0	0.638957	-0.557203	upregulated
EX_gluthrlys[e]	Glutamyl-Threonyl-Lysine	7.16829	11.1574	1.55649	0.638299	1.18768e-221	4.43003e-219	5.0397e-286	1.91004e-283	0.638299	-0.556493	upregulated
EX_thmmp[e]	Thiamin Monophosphate	1.3939	0.896936	0.643471	-0.636052	1.39224e-91	4.00964e-89	8.72439e-97	2.33814e-94	0.636052	0.356529	downregulated
EX_protrpthr[e]	Prolyl-Tryptophanyl-Threonine	3.04691	4.72291	1.55007	0.63233	6.83791e-285	2.70098e-282	2.27458e-279	8.57516e-277	0.63233	-0.550066	upregulated
EX_asntyrthr[e]	Asparaginyl-Tyrosyl-Threonine	6.50222	10.0604	1.54722	0.629682	3.7434e-229	1.41126e-226	1.14436e-143	3.55897e-141	0.629682	-0.547224	upregulated
EX_lysvalphe[e]	Lysyl-Valyl-Phenylalanine	11.4105	7.40059	0.648576	-0.624652	0	0	0	0	0.624652	0.351424	downregulated
EX_ileserarg[e]	Isolecyl-Seryl-Arginine	8.20363	5.33183	0.649936	-0.621631	1.21083e-101	3.65669e-99	1.29388e-154	4.19217e-152	0.621631	0.350064	downregulated
EX_pendecaeth[e]	Pentadecanoyl Thanolamide (C15:0)	0.847325	0.5517	0.651107	-0.619033	5.19257e-252	2.00953e-249	9.25003e-232	3.35776e-229	0.619033	0.348893	downregulated
EX_asnpheasp[e]	Asparaginyl-Phenylalanyl-Aspartate	13.2423	8.63083	0.651764	-0.617579	0	0	0	0	0.617579	0.348236	downregulated
EX_prostgf2[e]	Prostaglandin F2Alpha	0.872768	0.569419	0.652428	-0.616108	5.69163e-182	2.00915e-179	1.85092e-144	5.79339e-142	0.616108	0.347572	downregulated
EX_thrserarg[e]	Threonyl-Seryl-Arginine	12.5672	8.20874	0.653187	-0.614433	5.20633e-260	2.02526e-257	0	0	0.614433	0.346813	downregulated
EX_im4ac[e]	Imidazol-4-Ylacetate	4.56069	2.98175	0.653794	-0.613093	3.30652e-188	1.18043e-185	3.64121e-152	1.16519e-149	0.613093	0.346206	downregulated
EX_fucacngal14acglcgalgluside_hs[e]	Iv3-A-Neuac,Iii3-A-Fuc-Nlc4Cer	0.448079	0.684426	1.52747	0.611141	0	0	0	0	0.611141	-0.527467	upregulated
EX_leualaarg[e]	Leucyl-Alanyl-Arginine	5.43461	3.55845	0.654775	-0.610928	7.63904e-193	2.76533e-190	2.07069e-170	7.04034e-168	0.610928	0.345225	downregulated
EX_histrphis[e]	Histidyl-Tryptophanyl-Histidine	8.36529	5.52428	0.660381	-0.598629	8.40702e-149	2.7491e-146	1.18289e-152	3.79708e-150	0.598629	0.339619	downregulated
EX_3bcrn[e]	3-Hydroxy Butyryl Carnitine	6.8739	4.54248	0.66083	-0.597648	7.54118e-70	1.99087e-67	3.55445e-173	1.21918e-170	0.597648	0.33917	downregulated
EX_glumethis[e]	Glutamyl-Methioninyl-Histidine	7.53357	11.2943	1.49919	0.584184	1.89679e-152	6.35425e-150	3.04817e-158	1.00285e-155	0.584184	-0.499191	upregulated
EX_glnasngln[e]	Glutaminyl-Asparaginyl-Glutamine	7.8658	5.26477	0.669324	-0.579223	1.15066e-304	4.59115e-302	1.03569e-300	3.98739e-298	0.579223	0.330676	downregulated
EX_asphiscys[e]	Aspartyl-Histidyl-Cysteine	10.5021	15.6831	1.49333	0.578537	4.47381e-227	1.67768e-224	3.55445e-173	1.21918e-170	0.578537	-0.493334	upregulated
EX_asntyrgly[e]	Asparaginyl-Tyrosyl-Glycine	3.81722	5.69842	1.49282	0.578042	1.87783e-230	7.13575e-228	1.9543e-265	7.28952e-263	0.578042	-0.492822	upregulated
EX_hislysile[e]	Histidyl-Lysyl-Isoleucine	4.08064	6.08094	1.49019	0.575498	4.49692e-217	1.65936e-214	2.65604e-260	9.88048e-258	0.575498	-0.490192	upregulated
EX_sercysarg[e]	Seryl-Cysteinyl-Arginine	5.42076	3.64739	0.672856	-0.57163	5.22799e-186	1.86117e-183	5.0397e-286	1.91004e-283	0.57163	0.327144	downregulated
EX_cysgluhis[e]	Cystyl-Glutamyl-Histidine	7.53567	11.1416	1.47851	0.564148	6.9097e-211	2.52895e-208	1.26408e-165	4.25995e-163	0.564148	-0.478514	upregulated
EX_pchol2ole_hs[e]	2-Oleoylglycerophosphocholine	0.78258	1.14812	1.4671	0.552967	3.35343e-250	1.29107e-247	2.17748e-277	8.18732e-275	0.552967	-0.467099	upregulated
EX_gluasnleu[e]	Glutaminyl-Asparaginyl-Leucine	10.9244	7.44835	0.681811	-0.552556	1.41387e-66	3.66193e-64	8.37358e-88	2.12689e-85	0.552556	0.318189	downregulated
EX_hisprolys[e]	Histidyl-Prolyl-Lysine	4.86941	7.14104	1.46651	0.552388	7.00959e-61	1.73838e-58	8.45173e-137	2.59468e-134	0.552388	-0.466511	upregulated
EX_taur[e]	Taurine	6.30227	4.30171	0.682565	-0.550961	1.87716e-286	7.43357e-284	4.46015e-308	1.74392e-305	0.550961	0.317435	downregulated
EX_argalaala[e]	Arginyl-Alanyl-Alanine	3.28878	4.78294	1.45432	0.540346	1.05014e-71	2.78287e-69	1.68141e-119	4.84246e-117	0.540346	-0.454321	upregulated
EX_arglysasp[e]	Arginyl-Lysyl-Aspartate	8.72023	12.6714	1.4531	0.539138	7.12194e-266	2.78468e-263	1.88319e-259	6.94899e-257	0.539138	-0.453104	upregulated
EX_oleth[e]	Oleoyl Ethanolamide	0.575211	0.835341	1.45223	0.538274	1.69124e-86	4.82003e-84	4.73379e-70	1.07457e-67	0.538274	-0.452234	upregulated
EX_phesertrp[e]	Phenylalanyl-Seryl-Tryptophan	4.0046	2.76233	0.68979	-0.535772	6.47761e-197	2.35137e-194	3.86666e-182	1.33786e-179	0.535772	0.31021	downregulated
EX_c5dc[e]	Glutaryl Carnitine	5.83002	8.44554	1.44863	0.534689	3.61902e-179	1.26666e-176	3.98034e-148	1.26177e-145	0.534689	-0.44863	upregulated
EX_alahisala[e]	Alanyl-Histidyl-Alanine	6.55234	9.48848	1.44811	0.534167	7.25343e-46	1.58125e-43	3.57874e-102	9.76997e-100	0.534167	-0.448106	upregulated
EX_pheleuasp[e]	Phenylalanyl-Leucyl-Aspartate	9.49561	13.7256	1.44547	0.531536	8.50968e-115	2.64651e-112	1.21202e-103	3.34517e-101	0.531536	-0.445467	upregulated
EX_leuasplys[e]	Leucyl-Aspartyl-Lysine	13.8237	19.9323	1.4419	0.527967	3.41979e-229	1.2961e-226	0	0	0.527967	-0.441895	upregulated
EX_phephe[e]	Phenylalanyl-Phenylalanine	9.74697	6.76078	0.693628	-0.527765	0	0	0	0	0.527765	0.306372	downregulated
EX_pheglnphe[e]	Phenylalanyl-Glutaminyl-Phenylalanine	7.32115	5.08176	0.69412	-0.526743	5.17255e-151	1.71211e-148	4.00143e-133	1.20843e-130	0.526743	0.30588	downregulated
EX_trptyrtyr[e]	Tryptophanyl-Tyrosyl-Tyrosine	4.80777	6.91921	1.43917	0.525241	1.16664e-218	4.32824e-216	4.33542e-260	1.60844e-257	0.525241	-0.439174	upregulated
DM_cdca3g[c]	Chenodeoxycholic acid-3glucuronide, CDCA-3G	1.40154	2.01557	1.43812	0.52418	0	0	0	0	0.52418	-0.438116	upregulated
EX_C14769[e]	8,9-Epoxyeicosatrienoic Acid	0.498256	0.716463	1.43794	0.524006	6.53128e-174	2.25982e-171	4.32126e-121	1.24884e-118	0.524006	-0.437943	upregulated
EX_valprotrp[e]	Valyl-Prolyl-Tryptophan	7.15248	4.97521	0.695593	-0.523686	1.19668e-72	3.19514e-70	1.64837e-189	5.80227e-187	0.523686	0.304407	downregulated
EX_xolest181_hs[e]	1-Vaccenoyl-Cholesterol, Cholesterol-Ester (18:1, Delta 11)	0.564994	0.811614	1.4365	0.522557	2.3082e-164	7.87097e-162	3.98034e-148	1.26177e-145	0.522557	-0.436499	upregulated
EX_aspglu[e]	Aspartyl-Glutamate	50.1698	34.9787	0.697206	-0.520344	0	0	0	0	0.520344	0.302794	downregulated
EX_pheleuhis[e]	Phenylalanyl-Leucyl-Histidine	6.57324	9.42016	1.43311	0.519147	5.34609e-151	1.76421e-148	2.65142e-92	6.89368e-90	0.519147	-0.433108	upregulated
EX_acglu[e]	N-Acetyl-L-Glutamate	3.87312	5.54449	1.43153	0.517559	5.86238e-34	1.13144e-31	3.21964e-82	7.92032e-80	0.517559	-0.431531	upregulated
EX_pear_hs[e]	1-Arachidonoyl-Sn-Glycero-3-Phosphoethanolamine	0.982216	0.688079	0.700537	-0.513467	9.96072e-47	2.1814e-44	5.81216e-86	1.44723e-83	0.513467	0.299463	downregulated
EX_leutrparg[e]	Leucyl-Tryptophanyl-Arginine	3.82087	5.43824	1.4233	0.509239	7.01273e-99	2.09681e-96	1.25419e-77	2.99752e-75	0.509239	-0.423299	upregulated
EX_steeth[e]	Stearoyl Ethanolamide	0.376868	0.535621	1.42124	0.507153	1.60564e-143	5.20227e-141	3.30877e-117	9.46308e-115	0.507153	-0.421243	upregulated
EX_C05769[e]	Coproporphyrin I	0.350531	0.49688	1.41751	0.503357	1.19013e-79	3.29665e-77	4.26017e-75	9.96879e-73	0.503357	-0.417508	upregulated
EX_CE7090[e]	18R-Hydroxy-5Z,8Z,11Z,14Z,16E-Eicosapentaenoic Acid	0.273637	0.387235	1.41514	0.500946	2.51322e-141	8.1177e-139	1.25252e-125	3.6824e-123	0.500946	-0.415142	upregulated
EX_C02712[e]	N-Acetylmethionine	20.9065	29.5835	1.41503	0.500837	0	0	0	0	0.500837	-0.415034	upregulated
EX_argvaltrp[e]	Arginyl-Valyl-Tryptophan	8.17002	5.77482	0.70683	-0.500565	4.76324e-206	1.73858e-203	1.6871e-212	6.09044e-210	0.500565	0.29317	downregulated
EX_4pyrdx[e]	4-Pyridoxate	1.21484	1.71502	1.41172	0.497454	3.03943e-101	9.14869e-99	5.58013e-95	1.47316e-92	0.497454	-0.41172	upregulated
EX_tyralaphe[e]	Tyrosyl-Alaninyl-Phenylalanine	13.9591	9.89014	0.708508	-0.497143	0	0	0	0	0.497143	0.291492	downregulated
EX_glylyscys[e]	Glycyl-Lysyl-Cysteine	3.4341	4.82397	1.40473	0.490288	1.39153e-136	4.42505e-134	2.08315e-127	6.16611e-125	0.490288	-0.404725	upregulated
EX_pmeth[e]	Palmitoylethanolamide	0.869361	0.619864	0.713011	-0.488003	2.33565e-151	7.75436e-149	2.18869e-113	6.23777e-111	0.488003	0.286989	downregulated
EX_tyrtrpphe[e]	Tyrosyl-Tryptophanyl-Phenylalanine	7.94847	5.67494	0.713967	-0.486071	2.2218e-293	8.82053e-291	5.65146e-216	2.04583e-213	0.486071	0.286033	downregulated
EX_metmetile[e]	Methionyl-Methionyl-Isoleucine	5.24159	7.30677	1.394	0.479228	2.18084e-190	7.82921e-188	1.25747e-194	4.46403e-192	0.479228	-0.393998	upregulated
EX_ileasnhis[e]	Isoleucyl-Asparaginyl-Histidine	5.106	7.11012	1.3925	0.477679	9.03059e-81	2.51953e-78	4.75675e-77	1.12259e-74	0.477679	-0.392502	upregulated
EX_thrglnglu[e]	Threonyl-Glutaminyl-Glutamate	13.4547	9.68748	0.720009	-0.473913	5.24911e-21	8.18861e-19	1.34719e-178	4.6478e-176	0.473913	0.279991	downregulated
EX_trypta[e]	Tryptamine	6.58485	9.14493	1.38878	0.473822	6.53099e-225	2.44259e-222	1.28662e-245	4.68329e-243	0.473822	-0.388783	upregulated
EX_prophe[e]	Prolyl-Phenylalanine	12.999	17.9629	1.38187	0.466625	4.26266e-16	5.62671e-14	8.77649e-76	2.06247e-73	0.466625	-0.381873	upregulated
EX_sphmyln18120_hs[e]	Sm (D18:1/20:0), Sphingomyelin	0.521348	0.377495	0.724075	-0.465788	2.15018e-54	5.07442e-52	3.05633e-62	6.60167e-60	0.465788	0.275925	downregulated
EX_proargasp[e]	Prolyl-Arginyl-Aspartate	12.2476	16.7675	1.36905	0.453175	5.86494e-155	1.97649e-152	2.65755e-128	7.89291e-126	0.453175	-0.36905	upregulated
EX_argleuphe[e]	Arginyl-Leucyl-Phenylalanine	7.23526	9.90525	1.36902	0.453147	2.02226e-33	3.88274e-31	1.3145e-131	3.95664e-129	0.453147	-0.369023	upregulated
EX_camp[e]	3,5-Cyclic Adenosine Monophosphate	0.208283	0.284304	1.36499	0.448895	6.92977e-31	1.28894e-28	9.44097e-37	1.49167e-34	0.448895	-0.364994	upregulated
EX_3ivcrn[e]	3-Hydroxy-Isovaleryl Carnitine	4.25502	5.80578	1.36445	0.448323	9.02249e-136	2.86013e-133	1.58539e-146	4.99399e-144	0.448323	-0.364453	upregulated
EX_metargleu[e]	Methionyl-Arginyl-Leucine	7.01198	5.15224	0.734777	-0.444622	3.88731e-30	7.15264e-28	4.30169e-78	1.03241e-75	0.444622	0.265223	downregulated
EX_glu_L[e]	L-Glutamate	114.064	155.166	1.36035	0.443973	3.07588e-152	1.02734e-149	0	0	0.443973	-0.360345	upregulated
EX_trpglutyr[e]	Tryptophanyl-Glutamyl-Tyrosine	5.49207	7.46638	1.35948	0.443059	4.48366e-123	1.40339e-120	3.30321e-169	1.11648e-166	0.443059	-0.359484	upregulated
EX_didecaeth[e]	C12:0-Ethanolamide, Didecanoyl Ethanolamide	0.659944	0.893645	1.35412	0.437359	3.21872e-58	7.75712e-56	5.31779e-67	1.18587e-64	0.437359	-0.354123	upregulated
DM_hhxdcal[c]	2-Hydroxyhexadecanal	0.402638	0.544869	1.35325	0.436423	2.84806e-59	6.9208e-57	8.58629e-43	1.49401e-40	0.436423	-0.353245	upregulated
EX_phephethr[e]	Phenylalanyl-Phenylalaninyl-Threonine	6.24633	8.45047	1.35287	0.436022	1.19819e-105	3.65447e-103	8.6266e-91	2.22566e-88	0.436022	-0.352869	upregulated
EX_5cysgly34dhphe[e]	5-S-Cysteinylglycine Dopa	2.39024	1.768	0.739674	-0.435039	6.73215e-30	1.23198e-27	7.31485e-26	8.92411e-24	0.435039	0.260326	downregulated
EX_thrglntyr[e]	Threonyl-Glutaminyl-Tyrosine	8.59525	6.3593	0.739863	-0.43467	1.50127e-160	5.1043e-158	8.30934e-203	2.97475e-200	0.43467	0.260137	downregulated
EX_sphmyln18116_hs[e]	Sm (D18:1/16:0), Sphingomyelin	0.332638	0.44853	1.3484	0.431252	3.86224e-96	1.13936e-93	9.82259e-74	2.28866e-71	0.431252	-0.348404	upregulated
EX_ribflv[e]	Riboflavin	-0.214252	-0.288794	1.34792	0.430737	6.6505e-76	1.79564e-73	3.37272e-47	6.37443e-45	0.430737	-0.347922	upregulated
sink_fad[c]	Flavin Adenine Dinucleotide Oxidized	0.214252	0.288794	1.34792	0.430737	6.6505e-76	1.79564e-73	3.37272e-47	6.37443e-45	0.430737	-0.347922	upregulated
EX_CE7081[e]	15R-Hydroxy-5Z,8Z,11Z,13E,17Z-Eicosapentaenoic Acid	0.285812	0.384888	1.34665	0.429372	1.20576e-60	2.97822e-58	4.35696e-40	7.36326e-38	0.429372	-0.346648	upregulated
DM_dctp_m_	Deoxycytidine-5-Triphosphate	3.32962	2.47873	0.744449	-0.425755	0	0	0	0	0.425755	0.255551	downregulated
EX_glumet[e]	Glutamyl-Methionine	11.7479	8.75254	0.74503	-0.42463	1.41657e-67	3.69726e-65	1.17048e-99	3.172e-97	0.42463	0.25497	downregulated
EX_serglyglu[e]	Seryl-Glycyl-Glutamate	4.57026	3.40872	0.745849	-0.423044	1.46093e-85	4.14904e-83	2.0467e-135	6.26291e-133	0.423044	0.254151	downregulated
EX_2hiv[e]	2-Hydroxy-Isovalerate	122.845	164.632	1.34017	0.422414	0	0	0	0	0.422414	-0.340168	upregulated
EX_pcholmyr_hs[e]	1-Myristoylglycerophosphocholine	1.21664	0.90857	0.746787	-0.421232	1.35473e-171	4.66028e-169	4.65752e-150	1.48575e-147	0.421232	0.253213	downregulated
EX_1glyc_hs[e]	1 Acyl Phosphoglycerol	0.628032	0.838647	1.33536	0.417227	4.60597e-48	1.02252e-45	2.42097e-39	4.04303e-37	0.417227	-0.335359	upregulated
EX_pailpalm_hs[e]	1-Palmitoylglycerophosphoinositol	2.76149	2.06907	0.749257	-0.416467	2.37906e-144	7.73193e-142	4.46536e-158	1.46464e-155	0.416467	0.250743	downregulated
EX_asn_L[e]	L-Asparagine	-283.104	-212.595	0.750941	-0.413228	0	0	0	0	0.413228	0.249059	downregulated
EX_na1[e]	Sodium	-15.9441	-21.2266	1.33132	0.412854	0	0	0	0	0.412854	-0.331317	upregulated
DM_na1[g]	Sodium	15.9441	21.2266	1.33132	0.412854	0	0	0	0	0.412854	-0.331317	upregulated
EX_sphmyln181221_hs[e]	Sm (D18:1/22:1), Sphingomyelin	0.354147	0.470142	1.32753	0.408747	1.23152e-39	2.54925e-37	1.6561e-39	2.78225e-37	0.408747	-0.327532	upregulated
EX_valtrpval[e]	Valyl-Tryptophanyl-Valine	4.6391	3.49705	0.75382	-0.407708	5.25561e-192	1.89727e-189	3.07116e-159	1.01655e-156	0.407708	0.24618	downregulated
EX_cysasnmet[e]	Cystyl-Asparaginyl-Methionine	9.74111	7.34645	0.754169	-0.40704	3.15409e-146	1.02823e-143	4.15204e-122	1.20824e-119	0.40704	0.245831	downregulated
EX_thm[e]	Thiamin	-2.11432	-1.59714	0.755391	-0.404705	9.14621e-66	2.35972e-63	9.65462e-82	2.36538e-79	0.404705	0.244609	downregulated
EX_glcr[e]	D-Glucarate	1.16819	0.884521	0.757176	-0.4013	3.45572e-35	6.77322e-33	1.82881e-25	2.19457e-23	0.4013	0.242824	downregulated
EX_vallystyr[e]	Valyl-Lysyl-Tyrosine	5.72404	7.53213	1.31588	0.396024	1.9774e-61	4.92374e-59	2.60541e-87	6.59168e-85	0.396024	-0.315877	upregulated
EX_aprgstrn[e]	(20S)-20-Hydroxypregn-4-En-3-One	3.58644	4.71422	1.31445	0.394465	2.01988e-150	6.64541e-148	3.43121e-134	1.04309e-131	0.394465	-0.314455	upregulated
EX_4mptnl[e]	4-Methylpentanal	3.58644	4.71422	1.31445	0.394465	2.01988e-150	6.64541e-148	3.43121e-134	1.04309e-131	0.394465	-0.314455	upregulated
EX_c6crn[e]	Hexanoyl Carnitine	1.97584	1.50745	0.762941	-0.390356	9.08441e-47	1.99857e-44	9.93592e-26	1.20225e-23	0.390356	0.237059	downregulated
EX_cysaspphe[e]	Cystyl-Aspartyl-Phenylalanine	9.04962	6.90942	0.763504	-0.389293	1.56049e-28	2.74647e-26	5.51002e-32	8.04462e-30	0.389293	0.236496	downregulated
EX_but[e]	Butyrate	-5.99408	-4.59219	0.76612	-0.384358	6.40888e-177	2.22388e-174	2.1223e-122	6.1971e-120	0.384358	0.23388	downregulated
EX_serphelys[e]	Seryl-Phenylalanyl-Lysine	4.54032	3.47922	0.766295	-0.384028	3.85188e-95	1.12475e-92	1.72055e-71	3.94006e-69	0.384028	0.233705	downregulated
DM_anth	Anthranilate	15.5787	11.9577	0.767564	-0.381641	6.6695e-181	2.34099e-178	7.00705e-138	2.16518e-135	0.381641	0.232436	downregulated
EX_acmana[e]	N-Acetyl-D-Mannosamine	0.726727	0.946379	1.30225	0.381005	5.00004e-14	6.20005e-12	9.08664e-39	1.4993e-36	0.381005	-0.302248	upregulated
EX_c4dc[e]	Succinyl Carnitine	4.23804	3.2622	0.769742	-0.377552	6.71668e-21	1.04109e-18	4.31456e-44	7.72307e-42	0.377552	0.230258	downregulated
EX_argphearg[e]	Arginyl-Phenylalanine-Arginine	8.69721	11.2901	1.29812	0.376429	1.07256e-54	2.54197e-52	8.57385e-38	1.38896e-35	0.376429	-0.298125	upregulated
EX_trpmetarg[e]	Tryptophanyl-Methionyl-Arginine	3.82705	4.95322	1.29427	0.372133	1.38564e-81	3.9075e-79	7.91709e-94	2.06636e-91	0.372133	-0.294265	upregulated
EX_ptrc[e]	Putrescine	120.779	93.3223	0.772667	-0.372081	3.04488e-217	1.12661e-214	0	0	0.372081	0.227333	downregulated
EX_mettrpphe[e]	Methionyl-Tryptophanyl-Phenylalanine	4.34918	5.62202	1.29266	0.370345	4.50618e-48	1.00488e-45	7.49867e-95	1.97215e-92	0.370345	-0.292661	upregulated
EX_CE4877[e]	15-Deoxy-Prostaglandin J2	0.589849	0.457076	0.774903	-0.367912	3.0847e-76	8.35953e-74	2.37923e-51	4.71088e-49	0.367912	0.225097	downregulated
EX_CE1447[e]	11-Dehydrothromboxane B2	0.617291	0.795644	1.28893	0.366173	8.04865e-179	2.80898e-176	1.64622e-198	5.86056e-196	0.366173	-0.288929	upregulated
EX_xolest_hs[e]	Cholesterol Ester	0.538914	0.694069	1.2879	0.365025	5.93111e-06	0.000468557	1.78376e-21	1.90862e-19	0.365025	-0.287904	upregulated
EX_asphispro[e]	Aspartyl-Histidyl-Proline	12.3719	15.8729	1.28298	0.3595	6.48729e-99	1.94619e-96	7.01173e-96	1.86512e-93	0.3595	-0.282982	upregulated
EX_pelinl_hs[e]	1-Linoleoylglycerophosphoethanolamine (Delta 9,12)	0.591003	0.758084	1.28271	0.359191	1.06487e-66	2.76865e-64	9.82259e-74	2.28866e-71	0.359191	-0.282707	upregulated
EX_cdca24g[e]	Chenodeoxycholic acid-24glucuronide, CDCA-24G	0.820952	1.05224	1.28173	0.358097	6.86732e-97	2.03273e-94	1.92389e-78	4.63658e-76	0.358097	-0.281735	upregulated
EX_lystyrile[e]	Lysyl-Tyrosyl-Isoleucine	6.96378	5.46422	0.784662	-0.349856	3.46364e-16	4.60664e-14	1.30371e-69	2.93335e-67	0.349856	0.215338	downregulated
EX_tyrargglu[e]	Tyrosyl-Arginyl-Glutamate	7.95319	10.1285	1.27352	0.348818	1.01077e-07	9.09692e-06	1.52972e-31	2.21809e-29	0.348818	-0.273517	upregulated
EX_dopa3glcur[e]	Dopamine-3-O-Glucuronide	0.698923	0.886965	1.26905	0.343744	1.15926e-31	2.16782e-29	1.08279e-27	1.3968e-25	0.343744	-0.269046	upregulated
EX_leuktrB4[e]	Leukotriene B4	0.527306	0.668854	1.26844	0.343052	6.37201e-43	1.36998e-40	7.52672e-39	1.24944e-36	0.343052	-0.268437	upregulated
EX_leutrp[e]	Leucyl-Tryptophan	5.91082	4.66586	0.789376	-0.341215	6.9462e-43	1.48649e-40	1.39295e-170	4.74995e-168	0.341215	0.210624	downregulated
EX_leuktrB4woh[e]	W-Hydroxyl Leukotriene B4	1.32234	1.67407	1.26599	0.340262	1.23434e-230	4.70282e-228	8.19617e-200	2.92603e-197	0.340262	-0.265987	upregulated
EX_asntyrphe[e]	Asparaginyl-Tyrosyl-Phenylalanine	5.37858	4.24854	0.789899	-0.340259	2.21304e-36	4.40396e-34	1.41527e-49	2.71731e-47	0.340259	0.210101	downregulated
EX_pcholn281_hs[e]	Lysopc A C28:1 (Delta 5)	1.15563	0.915576	0.792277	-0.335923	1.6187e-117	5.05034e-115	3.3021e-118	9.47702e-116	0.335923	0.207723	downregulated
EX_pcholn2254_hs[e]	1-Docosapentenoylglycerophosphocholine (Delta 4, 7, 10, 13, 16), Sn1-Lpc (22:5)-W6	1.04698	0.832143	0.794806	-0.331326	1.82082e-61	4.55205e-59	4.83503e-89	1.2426e-86	0.331326	0.205194	downregulated
DM_ach[c]	Acetylcholine	31.6944	25.224	0.795851	-0.329429	5.61143e-38	1.15596e-35	2.34706e-66	5.21048e-64	0.329429	0.204149	downregulated
EX_asp_L[e]	L-Aspartate	-47.9396	-60.1433	1.25456	0.327186	6.5295e-77	1.78255e-74	2.80454e-42	4.85186e-40	0.327186	-0.254564	upregulated
EX_docosdiac[e]	Docosanedioicacid	0.656976	0.821764	1.25083	0.322883	2.13278e-26	3.51908e-24	1.32636e-54	2.73231e-52	0.322883	-0.250828	upregulated
EX_sphmyln181161_hs[e]	Sm (D18:1/16:1), Sphingomyelin	0.368769	0.460944	1.24996	0.321877	1.10775e-32	2.10472e-30	2.19164e-28	2.84913e-26	0.321877	-0.249956	upregulated
EX_thbpt[e]	5,6,7,8-Tetrahydrobiopterin	0.656606	0.527213	0.802937	-0.316641	1.90539e-80	5.29699e-78	1.68023e-65	3.6797e-63	0.316641	0.197063	downregulated
EX_pe226_hs[e]	1-Docosahexenoylglyceroethanolamine (Delta 4, 7, 10, 13, 16, 19), Lpe (22:6)	0.580794	0.723124	1.24506	0.316215	4.70504e-72	1.25154e-69	1.4278e-59	2.99839e-57	0.316215	-0.24506	upregulated
EX_leuproarg[e]	Leucyl-Prolyl-Arginine	7.83868	9.75513	1.24449	0.315551	8.57283e-69	2.25465e-66	9.30637e-65	2.02879e-62	0.315551	-0.244487	upregulated
EX_hdca[e]	Hexadecanoate (N-C16:0)	0.643278	0.800336	1.24415	0.315163	3.08474e-12	3.60915e-10	1.866e-28	2.44446e-26	0.315163	-0.244152	upregulated
EX_sphmyln18115_hs[e]	Sm (D18:1/15:0), Sphingomyelin	0.340504	0.42277	1.2416	0.312205	9.80299e-59	2.37232e-56	2.95536e-51	5.82206e-49	0.312205	-0.241604	upregulated
EX_pcholn24_hs[e]	1-Lignocericylglycerophosphocholine (24:0), Lysopc A C24	1.04505	0.842929	0.806591	-0.310092	6.91462e-104	2.09513e-101	7.85904e-70	1.77614e-67	0.310092	0.193409	downregulated
EX_metglntyr[e]	Methionyl-Glutaminyl-Tyrosine	4.82955	3.89552	0.806602	-0.310072	1.29027e-190	4.64498e-188	1.448e-294	5.53134e-292	0.310072	0.193398	downregulated
EX_leupro[e]	Leucyl-Proline	19.7794	24.4824	1.23778	0.30775	2.08054e-95	6.09598e-93	3.64498e-77	8.67506e-75	0.30775	-0.237775	upregulated
EX_hexdeceeth[e]	Hexadecenoyl Ethanolamide, C16:1-Ethanolamide (Delta 9)	0.668473	0.826082	1.23577	0.305414	7.31569e-27	1.22904e-24	1.38467e-29	1.86931e-27	0.305414	-0.235773	upregulated
EX_metasntyr[e]	Methionyl-Asparaginyl-Tyrosine	6.94582	5.62435	0.809747	-0.304457	7.93949e-28	1.35765e-25	1.00724e-61	2.1555e-59	0.304457	0.190253	downregulated
EX_pe224_hs[e]	1-Docosatetraenoyglycerophosphoethanolamine (22:4, Delta 7, 10, 13, 16)	0.681365	0.838711	1.23093	0.299747	3.79081e-42	8.03653e-40	4.23521e-35	6.47987e-33	0.299747	-0.230929	upregulated
EX_CE2049[e]	12,13-Hydroxyoctadec-9(Z)-Enoate	1.66995	2.05342	1.22963	0.298227	3.3659e-54	7.90986e-52	7.26317e-68	1.62695e-65	0.298227	-0.229632	upregulated
sink_tetdece1coa[c]	Tetradecenoyl Coenzyme A	0.389168	0.478468	1.22946	0.298029	1.23172e-86	3.52271e-84	1.40993e-82	3.48252e-80	0.298029	-0.229464	upregulated
EX_pcholn225_hs[e]	1-Docosapentenoylglycerophosphocholine (Delta 7, 10, 13, 16, 19), Sn1-Lpc (22:5)-W3	1.08724	0.88578	0.814702	-0.295655	5.02621e-81	1.40734e-78	1.75592e-55	3.63475e-53	0.295655	0.185298	downregulated
EX_pcholole_hs[e]	1-Oleoylglycerophosphocholine (Delta 9)	0.876662	1.07459	1.22578	0.293696	1.03836e-68	2.72049e-66	1.72699e-60	3.64394e-58	0.293696	-0.225776	upregulated
EX_leutyrtyr[e]	Leucyl-Tyrosyl-Tyrosine	6.26898	5.11582	0.816053	-0.293265	7.95863e-22	1.28134e-19	1.7427e-256	6.39572e-254	0.293265	0.183947	downregulated
EX_phetyr[e]	Phenylalanyl-Tyrosine	8.0605	9.86454	1.22381	0.291383	1.26476e-48	2.83306e-46	1.31467e-65	2.89228e-63	0.291383	-0.223813	upregulated
EX_wharachd[e]	W-Hydroxyl Arachidonic Acid	0.488985	0.401632	0.82136	-0.283914	3.87198e-21	6.07901e-19	8.92101e-24	1.02592e-21	0.283914	0.17864	downregulated
EX_ddca[e]	Dodecanoic Acid	1.263	1.03814	0.821963	-0.282854	9.2228e-22	1.47565e-19	1.58843e-28	2.09673e-26	0.282854	0.178037	downregulated
EX_pe14_hs[e]	1-Myristoylglycerophosphoethanolamine (C14:0 Pe)	0.785869	0.954411	1.21447	0.280322	2.35288e-63	5.95278e-61	5.46756e-105	1.51998e-102	0.280322	-0.214466	upregulated
EX_lyspheile[e]	Lysyl-Phenylalanyl-Isoleucine	5.8765	7.13137	1.21354	0.279223	9.65825e-87	2.77192e-84	2.55358e-80	6.20521e-78	0.279223	-0.213541	upregulated
EX_hisargser[e]	Histidyl-Arginyl-Serine	4.11751	3.39387	0.824253	-0.27884	0.443967	5.52486	6.0754e-46	1.11787e-43	0.27884	0.175747	downregulated
EX_CE5025[e]	5-S-Glutathionyl-Dopamine	1.06879	1.29637	1.21293	0.278501	2.01588e-22	3.26572e-20	1.52264e-15	1.21811e-13	0.278501	-0.212934	upregulated
EX_thrargtyr[e]	Threonyl-Arginyl-Tyrosine	6.12603	7.42589	1.21219	0.277612	6.79656e-09	6.45673e-07	8.90461e-18	8.28129e-16	0.277612	-0.212187	upregulated
DM_kdn_c_	2-Keto-3-Deoxy-D-Glycero-D-Galactononic Acid	1.39827	1.69233	1.2103	0.275369	1.59894e-44	3.45371e-42	9.23721e-50	1.78278e-47	0.275369	-0.210303	upregulated
DM_sph1p[n]	(2S,3R)-2-Azaniumyl-3-Hydroxyoctadecyl Phosphate	0.602363	0.499294	0.828892	-0.270743	3.07643e-19	4.55312e-17	4.54156e-17	3.99658e-15	0.270743	0.171108	downregulated
EX_trptyrgln[e]	Tryptophanyl-Tyrosyl-Glutamine	3.47928	4.1952	1.20577	0.26995	1.65669e-95	4.87068e-93	1.02952e-70	2.34731e-68	0.26995	-0.205766	upregulated
EX_pe17_hs[e]	1-Heptadecanoylglycerophosphoethanolamine (C17:0 Pe)	1.17173	0.972563	0.830023	-0.268777	9.08282e-21	1.38967e-18	2.73931e-47	5.20468e-45	0.268777	0.169977	downregulated
EX_urate[e]	Urate	3.1582	2.62303	0.830545	-0.26787	1.74822e-172	6.03135e-170	6.34081e-126	1.87054e-123	0.26787	0.169455	downregulated
EX_glyhislys[e]	Glycyl-Histidyl-Lysine	2.77793	3.34302	1.20342	0.267142	8.42656e-64	2.14035e-61	7.7047e-103	2.11879e-100	0.267142	-0.203421	upregulated
EX_lysglnphe[e]	Lysyl-Glutaminyl-Phenylalanine	4.52288	3.76003	0.831336	-0.266496	2.30275e-35	4.53642e-33	2.26381e-29	3.03351e-27	0.266496	0.168664	downregulated
EX_pepalm_hs[e]	1-Palmitoylglycerophosphoethanolamine	0.51564	0.620105	1.20259	0.266148	9.72122e-45	2.1095e-42	5.77772e-43	1.02266e-40	0.266148	-0.202592	upregulated
EX_pcholhep_hs[e]	1-Heptadecanoylglycerophosphocholine	0.866381	1.0417	1.20236	0.265872	4.57685e-60	1.12591e-57	9.15274e-46	1.67495e-43	0.265872	-0.202363	upregulated
EX_3octdec2crn[e]	3-Hydroxyoctadecadienoylcarnitine	0.959503	1.1526	1.20125	0.264536	4.56828e-13	5.43625e-11	3.63321e-16	2.97923e-14	0.264536	-0.20125	upregulated
EX_sphmyln18114_hs[e]	Sm (D18:1/14:0), Sphingomyelin	0.349266	0.419178	1.20017	0.26324	1.85701e-14	2.33984e-12	4.98756e-12	3.09229e-10	0.26324	-0.200171	upregulated
EX_trplys[e]	Tryptophanyl-Lysine	7.72148	6.45121	0.835489	-0.259308	2.76394e-104	8.40238e-102	1.58405e-96	4.22941e-94	0.259308	0.164511	downregulated
DM_pcreat[c]	Phosphocreatine	1.95095	2.33399	1.19634	0.258627	0.0752793	2.33366	2.78867e-20	2.78867e-18	0.258627	-0.196339	upregulated
EX_valleuphe[e]	Valyl-Leucyl-Phenylalanine	8.68077	10.373	1.19494	0.256944	1.23538e-05	0.000938888	7.16919e-30	9.89348e-28	0.256944	-0.194945	upregulated
EX_sarcs[e]	Sarcosine	-19.1359	-16.0301	0.837695	-0.255503	4.59713e-139	1.47108e-136	4.21041e-184	1.46943e-181	0.255503	0.162305	downregulated
EX_sphmyln18117_hs[e]	Sm (D18:1/17:0), Sphingomyelin	0.352293	0.420452	1.19347	0.255166	1.7465e-28	3.05637e-26	3.90307e-25	4.64465e-23	0.255166	-0.193473	upregulated
sink_pydx[c]	Pyridoxal	5.14333	4.31481	0.838913	-0.253407	1.03529e-37	2.12235e-35	1.23059e-53	2.4981e-51	0.253407	0.161087	downregulated
EX_dca[e]	Decanoate (N-C10:0)	95.35	80.2056	0.84117	-0.249531	0	0	0	0	0.249531	0.15883	downregulated
EX_34dhoxpeg[e]	3,4-Dihydroxyphenylethyleneglycol	3.96585	3.34118	0.842488	-0.247273	1.26802e-49	2.91645e-47	6.47274e-97	1.74117e-94	0.247273	0.157512	downregulated
EX_trpvalasp[e]	Tryptophanyl-Valyl-Aspartate	11.769	9.92136	0.843008	-0.246382	4.43593e-28	7.67416e-26	1.01948e-85	2.52831e-83	0.246382	0.156992	downregulated
EX_ddecrn[e]	Lauroyl Carnitine	1.16033	1.37637	1.18618	0.246329	4.95149e-42	1.04476e-39	1.73899e-33	2.60848e-31	0.246329	-0.186185	upregulated
EX_fe2[e]	Iron (Fe2+)	29.9802	-35.5451	-1.18562	0.24564	0	0	0	0	0.24564	2.18562	upregulated
EX_met_L[e]	L-Methionine	-200.191	-237.049	1.18412	0.24381	0	0	0	0	0.24381	-0.184115	upregulated
EX_trpmetval[e]	Tryptophanyl-Methionyl-Valine	4.69337	3.96794	0.845435	-0.242234	3.40216e-42	7.2466e-40	7.96844e-72	1.83274e-69	0.242234	0.154565	downregulated
EX_gluleu[e]	Glutamyl-Leucine	20.7891	17.586	0.845923	-0.241402	1.74756e-06	0.000146795	1.61798e-22	1.77977e-20	0.241402	0.154077	downregulated
EX_docohxeth[e]	Docosahexaenoyl Ethanolamide	0.643095	0.758111	1.17885	0.237378	2.6699e-29	4.83252e-27	6.20837e-21	6.33254e-19	0.237378	-0.178849	upregulated
EX_sphmyln_hs[e]	Sphingomyelin	0.463531	0.393351	0.848598	-0.236847	5.10671e-55	1.2154e-52	3.30287e-61	7.03511e-59	0.236847	0.151402	downregulated
EX_prostgi2[e]	Prostaglandin I2	0.99299	0.842931	0.848882	-0.236365	1.5687e-76	4.26688e-74	3.84378e-66	8.49475e-64	0.236365	0.151118	downregulated
EX_ivcrn[e]	Isovaleryl Carnitine	6.5327	7.69514	1.17794	0.236268	1.12321e-50	2.5946e-48	1.1399e-88	2.91815e-86	0.236268	-0.177942	upregulated
EX_lpam[e]	Lipoamide	133.184	113.554	0.852613	-0.230037	2.49904e-246	9.59631e-244	0	0	0.230037	0.147387	downregulated
EX_lipoate[e]	Lipoate	-133.184	-113.554	0.852613	-0.230037	2.49904e-246	9.59631e-244	0	0	0.230037	0.147387	downregulated
EX_3deccrn[e]	3-Hydroxydecanoylcarnitine	1.23024	1.05104	0.854337	-0.227123	1.22728e-19	1.84092e-17	8.85876e-22	9.56746e-20	0.227123	0.145663	downregulated
EX_HC02213[e]	Prostaglandin-E3	0.448598	0.383296	0.854431	-0.226965	1.65338e-47	3.65397e-45	1.85253e-57	3.85326e-55	0.226965	0.145569	downregulated
EX_glyvalhis[e]	Glycyl-Valyl-Histidine	7.4659	8.73601	1.17012	0.226657	4.69241e-24	7.69556e-22	2.05053e-21	2.17357e-19	0.226657	-0.170121	upregulated
DM_ind56qn[c]	Indole-5,6-Quinone	2.78286	3.25454	1.16949	0.225885	3.27418e-18	4.68208e-16	2.02252e-40	3.43828e-38	0.225885	-0.169495	upregulated
EX_glyhisasn[e]	Glycyl-Histidyl-Asparagine	6.42182	7.50772	1.1691	0.225392	3.6691e-51	8.51232e-49	2.22441e-47	4.24862e-45	0.225392	-0.169095	upregulated
EX_lysvaltrp[e]	Lysyl-Valyl-Tryptophan	4.21865	4.92653	1.1678	0.223788	2.24112e-62	5.6252e-60	3.45859e-87	8.71565e-85	0.223788	-0.167796	upregulated
EX_ileglyarg[e]	Isolecyl-Glycyl-Arginine	4.92881	5.75398	1.16742	0.22332	7.52687e-30	1.36989e-27	1.23265e-20	1.24498e-18	0.22332	-0.167417	upregulated
EX_argprothr[e]	Arginyl-Prolyl-Threonine	5.11328	4.38566	0.857701	-0.221453	0.00175681	0.100138	2.35398e-36	3.69575e-34	0.221453	0.142299	downregulated
EX_xoltri25[e]	7Alpha,25-Dihydroxycholesterol	4.04709	3.47403	0.8584	-0.220277	2.21628e-62	5.58502e-60	1.16999e-46	2.17619e-44	0.220277	0.1416	downregulated
EX_ileprolys[e]	Isolecyl-Prolyl-Lysine	5.882	6.8518	1.16488	0.220177	1.81005e-30	3.3486e-28	1.54109e-51	3.06676e-49	0.220177	-0.164877	upregulated
EX_trpglyasp[e]	Tryptophanyl-Glycyl-Aspartate	13.9368	11.974	0.859161	-0.219	1.94696e-26	3.23196e-24	2.18457e-183	7.60232e-181	0.219	0.140839	downregulated
EX_pcholn201_hs[e]	1-Eicosenoylglycerophosphocholine (Delta 11) ,Sn1-Lpc (20:1)	1.00981	0.869711	0.861259	-0.215481	9.75501e-24	1.59007e-21	4.36965e-13	2.97136e-11	0.215481	0.138741	downregulated
EX_thr_L[e]	L-Threonine	-368.155	-317.289	0.861834	-0.214517	0	0	0	0	0.214517	0.138166	downregulated
EX_pchol2ste_hs[e]	2-Stearoylglycerophosphocholine	0.861297	0.997907	1.15861	0.212395	8.3819e-19	1.21537e-16	4.58818e-19	4.49642e-17	0.212395	-0.15861	upregulated
EX_aspglupro[e]	Aspartyl-Glutamyl-Proline	15.558	18.0066	1.15739	0.210872	1.02051e-08	9.49075e-07	2.67362e-10	1.36354e-08	0.210872	-0.157387	upregulated
EX_35cgmp[e]	3,5-Cyclic Guanosine Monophosphate	0.286037	0.247562	0.865489	-0.208412	7.87777e-10	7.79899e-08	2.74276e-15	2.11192e-13	0.208412	0.134511	downregulated
EX_pcholar_hs[e]	1-Arachidonoyl-Glycero-3-Phosphocholine	0.844141	0.974056	1.1539	0.206521	4.16748e-37	8.45999e-35	2.17325e-46	4.02051e-44	0.206521	-0.153902	upregulated
EX_pheasnmet[e]	Phenylalanyl-Asparaginyl-Methionine	6.74285	5.85548	0.868398	-0.203571	0.678732	5.25048	3.69997e-30	5.14296e-28	0.203571	0.131602	downregulated
EX_3octdeccrn[e]	3-Hydroxyoctadecanoyl Carnitine	0.475742	0.547241	1.15029	0.201996	1.52236e-15	1.97907e-13	2.70812e-21	2.84352e-19	0.201996	-0.150289	upregulated
EX_trpsertyr[e]	Tryptophanyl-Seryl-Tyrosine	3.60054	4.13922	1.14961	0.201146	2.53552e-14	3.1694e-12	6.13625e-25	7.17942e-23	0.201146	-0.149611	upregulated
EX_sphmyln180241_hs[e]	Sm (D18:0/24:1), Sphingomyelin	0.471748	0.410476	0.870118	-0.200717	5.42059e-14	6.66733e-12	1.5393e-11	8.92794e-10	0.200717	0.129882	downregulated
EX_3hexdcrn[e]	3-Hydroxyhexadecanoylcarnitine	0.738385	0.642531	0.870185	-0.200607	1.13179e-13	1.36946e-11	2.87092e-23	3.18672e-21	0.200607	0.129815	downregulated
EX_HC00229[e]	Isomaltose, Brachiose	97.9257	112.505	1.14888	0.200233	2.8751e-111	8.91282e-109	1.06536e-295	4.08034e-293	0.200233	-0.148884	upregulated
EX_N1aspmd[e]	N(1)-Acetylspermidine	0.742642	0.646571	0.870637	-0.199857	2.69886e-49	6.18039e-47	1.10568e-41	1.90177e-39	0.199857	0.129363	downregulated
EX_gluthr[e]	Glutamyl-Threonine	8.42093	9.67117	1.14847	0.199711	1.41477e-41	2.97102e-39	3.24107e-54	6.6442e-52	0.199711	-0.148468	upregulated
EX_tetdecaeth[e]	C14:0-Ethanolamide, Tetradecanoyl Ethanolamide	0.782369	0.681723	0.871358	-0.198663	2.43512e-34	4.72414e-32	3.54068e-35	5.48805e-33	0.198663	0.128642	downregulated
EX_protrplys[e]	Prolyl-Tryptophanyl-Lysine	5.24093	6.0116	1.14705	0.197927	4.70745e-20	7.15532e-18	6.045e-73	1.39639e-70	0.197927	-0.147049	upregulated
EX_tyrcysthr[e]	Tyrosyl-Cysteinyl-Threonine	8.79037	10.0692	1.14549	0.195959	4.18238e-17	5.81351e-15	2.07232e-45	3.77163e-43	0.195959	-0.145486	upregulated
EX_lgnc[e]	Lignocerate	0.327521	0.375018	1.14502	0.195373	2.60566e-08	2.39721e-06	1.92795e-15	1.52308e-13	0.195373	-0.14502	upregulated
EX_sphings[e]	Sphingosine	0.449386	0.514115	1.14404	0.194136	3.82481e-06	0.000305985	5.21247e-16	4.2221e-14	0.194136	-0.144039	upregulated
EX_pcholn226_hs[e]	1-Docosahexenoylglycerophosphocholine (Delta 4, 7, 10, 13, 16, 19), Sn1-Lpc (22:6)	0.878758	1.00521	1.1439	0.193962	3.56695e-29	6.4205e-27	1.23531e-34	1.86531e-32	0.193962	-0.143901	upregulated
EX_magpalm_hs[e]	1-Palmitoylglycerol	1.59315	1.82178	1.14351	0.193464	3.68288e-05	0.00265167	0.000156229	0.00234344	0.193464	-0.143506	upregulated
EX_trp_L[e]	L-Tryptophan	-451.561	-395.026	0.874803	-0.192971	0	0	0	0	0.192971	0.125197	downregulated
EX_pedh203_hs[e]	1-Dihomo-Linolenoylglycerophosphoethanolamine (20:3, Delta 8, 11, 14)	0.517769	0.591796	1.14297	0.192792	1.63621e-18	2.35614e-16	3.0835e-15	2.34346e-13	0.192792	-0.142973	upregulated
EX_phpyr[e]	Keto-Phenylpyruvate	142.824	162.91	1.14063	0.189833	9.74418e-108	2.98172e-105	0	0	0.189833	-0.140632	upregulated
EX_pcholet_hs[e]	1-Eicosatrienoylglycerophosphocholine (Delta 11, 14, 17)	1.05351	0.923787	0.876863	-0.189576	1.03981e-16	1.40374e-14	2.52786e-16	2.1234e-14	0.189576	0.123137	downregulated
EX_dolichol_L[e]	Dolichol, Human Liver Homolog	0.0131208	0.0115109	0.877303	-0.188853	1.47067e-40	3.07371e-38	1.03397e-34	1.57164e-32	0.188853	0.122697	downregulated
EX_tyrasparg[e]	Tyrosyl-Aspartyl-Arginine	13.682	15.5723	1.13816	0.186698	3.16212e-07	2.78267e-05	4.86129e-08	1.84729e-06	0.186698	-0.138156	upregulated
EX_trideceth[e]	Tridecanoyl Thanolamide (C13:0)	0.615676	0.700718	1.13813	0.186662	1.51077e-27	2.56831e-25	7.85956e-37	1.24967e-34	0.186662	-0.138127	upregulated
EX_pchol2linl_hs[e]	2-Linoleoylglycerophosphocholine	1.10567	1.25721	1.13706	0.185313	0.000510172	0.0321408	5.24331e-27	6.60657e-25	0.185313	-0.137064	upregulated
EX_oxa[e]	Oxalate	0.580724	0.510895	0.879755	-0.184826	1.19892e-94	3.48884e-92	1.40212e-157	4.58495e-155	0.184826	0.120245	downregulated
EX_M00315[e]	12Z,15Z,18Z,21Z-Tetracosatetraenoic Acid	0.596393	0.67705	1.13524	0.183001	9.76671e-37	1.97288e-34	5.83995e-36	9.11033e-34	0.183001	-0.135243	upregulated
EX_peole_hs[e]	1-Oleoylglycerophosphoethanolamine (Delta 9)	0.624506	0.708425	1.13438	0.181899	1.38753e-28	2.45592e-26	7.04408e-43	1.23271e-40	0.181899	-0.134376	upregulated
EX_pcholdoc_hs[e]	1-Docosahexaenoylglycerophosphocholine	0.925527	0.816134	0.881804	-0.18147	1.15973e-32	2.19189e-30	3.24107e-54	6.6442e-52	0.18147	0.118196	downregulated
EX_acngalacglcgal14acglcgalgluside_hs[e]	Vi3Neuac-Nlc6Cer	0.196029	0.173011	0.882581	-0.1802	1.49184e-37	3.04334e-35	1.39394e-52	2.80181e-50	0.1802	0.117419	downregulated
EX_sphmyln18121_hs[e]	Sm (D18:1/21:0), Sphingomyelin	0.415275	0.366759	0.88317	-0.179236	2.13356e-10	2.26157e-08	4.53934e-25	5.35642e-23	0.179236	0.11683	downregulated
EX_stcrn[e]	O-Octadecanoyl-R-Carnitine	0.581466	0.513607	0.883297	-0.17903	4.93034e-29	8.82531e-27	3.13446e-30	4.38824e-28	0.17903	0.116703	downregulated
EX_his_L[e]	L-Histidine	-475.634	-538.034	1.13119	0.177845	0	0	0	0	0.177845	-0.131193	upregulated
EX_trpproleu[e]	Tryptophanyl-Prolyl-Leucine	6.15831	6.96009	1.13019	0.176572	4.72254e-77	1.29398e-74	1.86822e-165	6.25852e-163	0.176572	-0.130195	upregulated
sink_4abut[l]	4-Aminobutanoate	0.664685	0.750306	1.12881	0.174808	9.45578e-10	9.26666e-08	3.43572e-07	1.09943e-05	0.174808	-0.128814	upregulated
EX_proleuarg[e]	Prolyl-Leucyl-Arginine	3.42209	3.86252	1.1287	0.174667	4.50017e-35	8.77534e-33	1.48236e-80	3.61695e-78	0.174667	-0.128704	upregulated
EX_pnto_R[e]	(R)-Pantothenate	-0.723892	-0.816003	1.12724	0.1728	2.13278e-98	6.3557e-96	9.91103e-80	2.39847e-77	0.1728	-0.127244	upregulated
EX_fe3[e]	Iron (Fe3+)	-30.8009	34.7036	-1.12671	0.172114	0	0	0	0	0.172114	2.12671	upregulated
EX_procys[e]	Prolyl-Cysteine	17.6462	19.8747	1.12629	0.171573	2.56542e-06	0.000210365	1.0048e-18	9.54559e-17	0.171573	-0.126286	upregulated
EX_trpthrile[e]	Tryptophanyl-Threonyl-Isoleucine	5.09471	4.52371	0.887923	-0.171493	2.19851e-108	6.74943e-106	5.52529e-144	1.72389e-141	0.171493	0.112077	downregulated
EX_argglupro[e]	Arginyl-Glutamyl-Proline	6.65808	5.92599	0.890044	-0.168051	2.15181e-10	2.25086e-08	4.82452e-14	3.47366e-12	0.168051	0.109956	downregulated
EX_4abut[e]	4-Aminobutanoate	789.723	886.872	1.12302	0.16738	0	0	0	0	0.16738	-0.123017	upregulated
EX_sphmyln181201_hs[e]	Sm (D18:1/20:1), Sphingomyelin	0.378731	0.424963	1.12207	0.166162	1.00112e-28	1.782e-26	7.16919e-30	9.89348e-28	0.166162	-0.122069	upregulated
EX_trpalapro[e]	Tryptophanyl-Alanyl-Proline	7.12255	6.34774	0.891218	-0.16615	5.19229e-32	9.76151e-30	4.7414e-88	1.20906e-85	0.16615	0.108782	downregulated
EX_2h3mv[e]	2-Hydroxy-3-Methyl-Valerate	99.3579	88.5936	0.891662	-0.165432	9.38712e-57	2.25291e-54	9.79461e-150	3.11469e-147	0.165432	0.108338	downregulated
EX_ps_hs[e]	Phosphatidylserine	-43.4318	-38.8822	0.895247	-0.159642	0	0	0	0	0.159642	0.104753	downregulated
EX_sertrphis[e]	Seryl-Tryptophanyl-Histidine	3.4447	3.84529	1.11629	0.158715	4.85139e-81	1.36324e-78	7.47764e-131	2.23581e-128	0.158715	-0.116293	upregulated
EX_proglulys[e]	Prolyl-Glutamatsyl-Lysine	4.70661	5.2439	1.11415	0.15595	2.21892e-28	3.86092e-26	9.08664e-39	1.4993e-36	0.15595	-0.114155	upregulated
EX_pe161_hs[e]	1-Hexadecenoylglycerophosphoethanolamine (C16:1 Pe, Delta 9)	0.737216	0.818059	1.10966	0.150118	1.35381e-09	1.3132e-07	3.11127e-21	3.23572e-19	0.150118	-0.10966	upregulated
EX_etha[e]	Ethanolamine	-15.734	-17.4394	1.10839	0.148468	2.85082e-156	9.63576e-154	1.88424e-128	5.61503e-126	0.148468	-0.108391	upregulated
EX_trpproval[e]	Tryptophanyl-Prolyl-Valine	3.94228	4.36822	1.10804	0.148013	9.80291e-27	1.63709e-24	3.29797e-32	4.881e-30	0.148013	-0.108042	upregulated
EX_ahdt[e]	7,8-Dihydroneopterin 3-Triphosphate	0.337696	0.304977	0.903112	-0.147024	7.60327e-07	6.53881e-05	2.67362e-10	1.36354e-08	0.147024	0.0968884	downregulated
EX_glytyrlys[e]	Glycyl-Tyrosyl-Lysine	8.6019	7.76926	0.903203	-0.146877	0.212001	4.02801	4.54156e-17	3.99658e-15	0.146877	0.0967966	downregulated
EX_C14768[e]	5,6-Epoxy-8,11,14-eicosatrienoic Acid	0.648826	0.586078	0.90329	-0.146739	4.35177e-18	6.17951e-16	1.61798e-22	1.77977e-20	0.146739	0.0967099	downregulated
EX_c16dc[e]	Hexadecanedioic Acid Mono-L-Carnitine Ester	0.470133	0.519279	1.10454	0.14344	1.38425e-15	1.81336e-13	9.52396e-17	8.09537e-15	0.14344	-0.104535	upregulated
EX_lnlc[e]	Linoleate	-124.813	-113.034	0.905626	-0.143013	0	0	0	0	0.143013	0.0943741	downregulated
EX_valserarg[e]	Valyl-Seryl-Arginine	5.90737	6.52132	1.10393	0.142649	4.79657e-19	7.05096e-17	3.64498e-77	8.67506e-75	0.142649	-0.10393	upregulated
EX_chsterol[e]	Cholesterol	-11.6613	-12.8515	1.10206	0.140206	1.50451e-108	4.6339e-106	2.08887e-142	6.47549e-140	0.140206	-0.102063	upregulated
EX_2m3hvac[e]	2-Methyl-3-Hydroxy-Valerate	4.99157	4.53743	0.909017	-0.13762	1.89521e-19	2.82386e-17	2.14606e-23	2.42505e-21	0.13762	0.0909827	downregulated
EX_4hphac[e]	4-Hydroxyphenylacetate	4.36413	4.80008	1.09989	0.137365	0.00848905	0.407474	2.16427e-12	1.38514e-10	0.137365	-0.0998947	upregulated
EX_3ddcrn[e]	3-Hydroxydodecanoylcarnitine	1.05048	1.15532	1.0998	0.137246	0.00014256	0.0095515	8.10002e-07	2.349e-05	0.137246	-0.0998035	upregulated
EX_argglygly[e]	Arginyl-Glycyl-Glycine	5.44033	5.98154	1.09948	0.136821	0.0121009	0.520338	2.14652e-31	3.06952e-29	0.136821	-0.0994798	upregulated
DM_1a25dhvitd3[n]	Calcitriol	0.380764	0.346459	0.909906	-0.13621	5.09109e-65	1.30332e-62	1.26952e-95	3.36422e-93	0.13621	0.0900938	downregulated
EX_prohistyr[e]	Prolyl-Histidyl-Tyrosine	14.0556	15.446	1.09893	0.136093	1.29198e-108	3.99221e-106	1.2925e-106	3.64484e-104	0.136093	-0.0989251	upregulated
EX_hexc[e]	Cerotic Acid	0.280447	0.307945	1.09805	0.134943	1.23323e-17	1.72652e-15	2.85333e-16	2.36827e-14	0.134943	-0.0980498	upregulated
EX_c51crn[e]	Tiglyl Carnitine	3.94155	4.32757	1.09794	0.134794	4.91951e-79	1.35779e-76	9.44783e-107	2.67374e-104	0.134794	-0.097936	upregulated
EX_pcholn28_hs[e]	Lysopc A C28:0	0.95097	0.866201	0.91086	-0.134698	1.29384e-21	2.04427e-19	1.17492e-29	1.59789e-27	0.134698	0.0891398	downregulated
EX_docteteth[e]	Docosatetraenoyl Ethanolamide (22:4, Delta 7, 10, 13, 16)	0.826044	0.906697	1.09764	0.134401	1.64475e-13	1.9737e-11	1.94804e-12	1.26623e-10	0.134401	-0.0976373	upregulated
EX_pchol2palm_hs[e]	2-Palmitoylglycerophosphocholine	0.793847	0.870654	1.09675	0.133239	3.68919e-12	4.27946e-10	4.86834e-13	3.26179e-11	0.133239	-0.0967532	upregulated
EX_pi[e]	Orthophosphate	-111.896	-102.146	0.912867	-0.131523	0	0	0	0	0.131523	0.0871327	downregulated
EX_trpilelys[e]	Tryptophanyl-Isoleucyl-Lysine	3.9397	3.59789	0.913238	-0.130937	2.508e-11	2.7588e-09	5.77772e-43	1.02266e-40	0.130937	0.0867618	downregulated
EX_chol[e]	Choline	-70.4989	-64.3958	0.91343	-0.130634	1.56454e-36	3.12907e-34	6.71891e-61	1.42441e-58	0.130634	0.0865699	downregulated
EX_ocdca[e]	Octadecanoate (N-C18:0)	0.523294	0.572665	1.09435	0.13007	0.00434162	0.221423	2.5727e-05	0.000488813	0.13007	-0.0943469	upregulated
EX_phelysala[e]	Phenylalanyl-Lysyl-Alanine	3.08607	2.82111	0.914144	-0.129507	2.0792e-05	0.0015594	2.54194e-31	3.60955e-29	0.129507	0.0858563	downregulated
EX_pheproarg[e]	Phenylalanyl-Prolyl-Arginine	10.3291	9.4532	0.9152	-0.127842	1.14212e-06	9.70802e-05	5.70436e-10	2.73809e-08	0.127842	0.0848004	downregulated
EX_gln_L[e]	L-Glutamine	-721.262	-787.85	1.09232	0.127398	0	0	0	0	0.127398	-0.0923217	upregulated
EX_h[e]	Proton	775.497	846.126	1.09108	0.125751	0	0	0	0	0.125751	-0.0910752	upregulated
EX_arach[e]	Arachidic Acid	0.523936	0.480553	0.917199	-0.124694	0.000362483	0.0231989	0.000187777	0.00247304	0.124694	0.0828015	downregulated
EX_pcholpalme_hs[e]	1-Palmitoleoylglycerophosphocholine (Delta 9)	0.901708	0.983043	1.0902	0.124593	3.61137e-11	3.93639e-09	5.96305e-19	5.78416e-17	0.124593	-0.0902004	upregulated
EX_arghisthr[e]	Arginyl-Histidyl-Threonine	5.79592	6.30935	1.08858	0.122453	4.84191e-15	6.24607e-13	1.1963e-23	1.36378e-21	0.122453	-0.0885841	upregulated
EX_dopa4sf[e]	Dopamine 4-O-Sulphate	0.717275	0.77879	1.08576	0.118707	2.31464e-10	2.38408e-08	2.16427e-12	1.38514e-10	0.118707	-0.0857616	upregulated
EX_sphmyln18118_hs[e]	Sm (D18:1/18:0), Sphingomyelin	0.423456	0.390027	0.921056	-0.118639	0.200577	4.06024	0.000485761	0.00485761	0.118639	0.078944	downregulated
EX_pro_L[e]	L-Proline	-430.786	-397.153	0.921925	-0.117279	3.86269e-274	1.51804e-271	1.95346e-186	6.85666e-184	0.117279	0.0780753	downregulated
EX_iletrptyr[e]	Isolecyl-Tryptophanyl-Tyrosine	4.96134	4.57698	0.922529	-0.116333	1.03875e-13	1.26728e-11	2.4848e-18	2.33571e-16	0.116333	0.0774706	downregulated
EX_vanillac[e]	Vanil-Lactate	3.23747	2.98704	0.922646	-0.116151	7.57431e-64	1.93145e-61	1.42137e-86	3.55343e-84	0.116151	0.0773539	downregulated
EX_pcholn204_hs[e]	1-Eicosatetraenoylglycerophosphocholine (Delta 8, 11, 14, 17), Sn1-Lpc (20:4)	0.937084	0.864726	0.922784	-0.115936	1.50383e-11	1.68429e-09	8.7666e-15	6.48728e-13	0.115936	0.0772163	downregulated
EX_pcholn203_hs[e]	1-Dihomo-Linolenoylglycerophosphocholine (20:3, Delta 8, 11, 14), Lysopc A C20:3	0.888345	0.819821	0.922863	-0.115812	9.95977e-11	1.0657e-08	2.08005e-08	8.1122e-07	0.115812	0.0771371	downregulated
EX_tyrala[e]	Tyrosyl-Alanine	5.88928	6.3799	1.08331	0.115441	5.7943e-19	8.45967e-17	4.55719e-51	8.93209e-49	0.115441	-0.0833063	upregulated
EX_argcysgly[e]	Arginyl-Cystinyl-Glycine	7.73151	8.37432	1.08314	0.115223	0.84527	2.32626	1.67305e-17	1.5392e-15	0.115223	-0.0831424	upregulated
EX_trpleuval[e]	Tryptophanyl-Leucyl-Valine	4.95443	5.3542	1.08069	0.111951	6.35535e-07	5.52916e-05	1.92795e-15	1.52308e-13	0.111951	-0.0806887	upregulated
EX_k[e]	Potassium	-60.7053	-65.5872	1.08042	0.111592	8.67716e-84	2.45564e-81	3.72178e-124	1.09048e-121	0.111592	-0.08042	upregulated
EX_magste_hs[e]	1-Stearoylglycerol	1.48842	1.37784	0.925705	-0.111376	2.14367e-10	2.26157e-08	1.26895e-27	1.62425e-25	0.111376	0.074295	downregulated
EX_pmtcrn[e]	L-Palmitoylcarnitine	0.751137	0.809866	1.07819	0.108608	7.01262e-28	1.20617e-25	5.72967e-45	1.03707e-42	0.108608	-0.0781872	upregulated
EX_c4crn[e]	Butyryl Carnitine	4.65034	5.01275	1.07793	0.108266	9.2847e-66	2.38617e-63	3.57874e-102	9.76997e-100	0.108266	-0.0779322	upregulated
EX_aspmetasp[e]	Aspartyl-Methionyl-Aspartate	8.89272	8.25503	0.92829	-0.107352	1.52792e-52	3.56006e-50	2.02868e-91	5.25429e-89	0.107352	0.0717095	downregulated
EX_crn[e]	L-Carnitine	-71.9213	-77.4705	1.07716	0.107229	7.86924e-08	7.16101e-06	3.91414e-32	5.75378e-30	0.107229	-0.0771572	upregulated
EX_C14770[e]	11,12-Epoxyeicosatrienoic Acid	0.387407	0.417207	1.07692	0.106912	4.09759e-10	4.09759e-08	2.54863e-11	1.42723e-09	0.106912	-0.0769204	upregulated
sink_stcoa[c]	Stearoyl Coenzyme A (N-C18:0 Coenzyme A)	0.442506	0.476349	1.07648	0.106319	5.42148e-17	7.48164e-15	2.70981e-19	2.68271e-17	0.106319	-0.0764782	upregulated
EX_argserser[e]	Arginyl-Seryl-Serine	4.70099	5.05925	1.07621	0.105958	0.00856401	0.407474	1.17509e-43	2.09166e-41	0.105958	-0.0762086	upregulated
EX_alaasnleu[e]	Alanyl-Asparaginyl-Leucine	4.13692	3.84457	0.929331	-0.105735	0.268816	4.56987	4.48221e-27	5.6924e-25	0.105735	0.0706688	downregulated
EX_magarachi_hs[e]	1-Arachidonoyl Glycerol	1.68327	1.8112	1.07601	0.105686	0.00469699	0.234849	2.41747e-106	6.79309e-104	0.105686	-0.0760058	upregulated
EX_glcur[e]	D-Glucuronate	8.08629	8.69373	1.07512	0.104497	1.09339e-55	2.6132e-53	1.23059e-53	2.4981e-51	0.104497	-0.0751192	upregulated
EX_idour[e]	L-Iduronate	0.17399	0.187058	1.07511	0.10448	5.68179e-17	7.78405e-15	8.42235e-17	7.24322e-15	0.10448	-0.0751068	upregulated
EX_tyrleuarg[e]	Tyrosyl-Leucyl-Arginine	6.62957	7.12084	1.0741	0.103132	4.13536e-12	4.75566e-10	4.86129e-08	1.84729e-06	0.103132	-0.0741031	upregulated
EX_pcholste_hs[e]	1-Stearoylglycerophosphocholine	0.805966	0.865671	1.07408	0.103099	5.11271e-20	7.7202e-18	1.14516e-26	1.42e-24	0.103099	-0.074078	upregulated
EX_pcholpalm_hs[e]	1-Palmitoylglycerophosphocholine	0.993598	0.925837	0.931803	-0.101903	0.598642	5.38778	8.34961e-12	5.09326e-10	0.101903	0.0681971	downregulated
EX_sphmyln18122_hs[e]	Sm (D18:1/22:0), Sphingomyelin	0.421305	0.393514	0.934034	-0.0984531	0.0225273	0.838816	0.000129747	0.0022057	0.0984531	0.0659661	downregulated
EX_CE7085[e]	(+-)-5-Hydroxy-6E,8Z,11Z,14Z,17Z-Eicosapentaenoic Acid	0.388613	0.415508	1.06921	0.0965433	5.52679e-12	6.30054e-10	6.95985e-15	5.21988e-13	0.0965433	-0.0692085	upregulated
EX_trpgluleu[e]	Tryptophanyl-Glutamyl-Leucine	5.03053	5.37515	1.0685	0.0955933	1.22364e-36	2.45952e-34	2.55598e-50	4.98415e-48	0.0955933	-0.0685047	upregulated
EX_pcholn205_hs[e]	1-Eicosapentenoylglycerophosphocholine (Delta 5, 8, 11, 14, 17), Sn1-Lpc (20:5)	0.85323	0.799796	0.937375	-0.0933021	0.0286657	0.977356	3.07519e-14	2.24489e-12	0.0933021	0.0626252	downregulated
EX_ile_L[e]	L-Isoleucine	-246.9	-231.906	0.939272	-0.0903858	4.49422e-154	1.51006e-151	1.55395e-305	6.06041e-303	0.0903858	0.0607285	downregulated
EX_metglyarg[e]	Methionyl-Glycyl-Arginine	4.56189	4.29076	0.940567	-0.0883968	0.42499	5.60889	4.01142e-17	3.57016e-15	0.0883968	0.0594326	downregulated
EX_trpaspasp[e]	Tryptophanyl-Aspartyl-Aspartate	6.86792	7.30138	1.06311	0.0882954	0.741444	4.19396	3.92555e-50	7.61556e-48	0.0882954	-0.0631133	upregulated
EX_prostge1[e]	Prostaglandin E1	0.534884	0.568511	1.06287	0.0879617	0.0174957	0.699829	2.70772e-07	8.93549e-06	0.0879617	-0.0628675	upregulated
EX_pcholn19_hs[e]	1-Nonadecanoylglycerophosphocholine, Sn1-Lpc (19:0)	0.958761	1.01846	1.06227	0.0871512	2.35522e-07	2.09614e-05	5.65131e-11	3.05171e-09	0.0871512	-0.0622705	upregulated
EX_docosac[e]	Docosanoic Acid	0.448289	0.422204	0.941813	-0.0864868	6.78893e-15	8.68983e-13	4.34788e-29	5.78268e-27	0.0864868	0.0581866	downregulated
EX_3ohsebac[e]	3-Hydroxy-Sebacic Acid	0.879151	0.828153	0.941992	-0.0862131	0.00109178	0.0633233	0.00461116	0.0368892	0.0862131	0.0580079	downregulated
EX_lystrparg[e]	Lysyl-Tryptophanyl-Arginine	4.01374	4.2584	1.06096	0.0853645	0.178075	4.09574	4.52918e-37	7.24668e-35	0.0853645	-0.0609557	upregulated
EX_M00117[e]	7Z-Tetradecenoic Acid	0.510824	0.481679	0.942945	-0.0847542	0.000156871	0.0103535	9.25039e-12	5.55024e-10	0.0847542	0.0570548	downregulated
EX_tymsf[e]	Tyramine O-Sulfate	0.83012	0.783533	0.943879	-0.0833259	0.00182059	0.101953	0.0177396	0.0886979	0.0833259	0.0561208	downregulated
EX_aracheth[e]	O-Arachidonoyl Ethanolamine	0.672669	0.635115	0.944172	-0.082878	3.067e-10	3.09767e-08	5.70436e-10	2.73809e-08	0.082878	0.0558278	downregulated
EX_phepheasn[e]	Phenylalanyl-Phenylalaninyl-Asparagine	8.22904	7.77023	0.944245	-0.0827674	0.0219212	0.854926	8.74629e-07	2.44896e-05	0.0827674	0.0557553	downregulated
EX_asplysglu[e]	Aspartyl-Lysyl-Glutamate	13.1442	13.9094	1.05822	0.0816364	0.0167554	0.691926	6.13625e-25	7.17942e-23	0.0816364	-0.0582177	upregulated
EX_5mta[e]	5-Methylthioadenosine	0.392225	0.415038	1.05816	0.08156	0.341947	5.1292	9.98567e-10	4.19398e-08	0.08156	-0.0581617	upregulated
EX_leu_L[e]	L-Leucine	-312.133	-295.584	0.946982	-0.078591	3.89422e-140	1.25004e-137	2.03948e-137	6.2816e-135	0.078591	0.0530179	downregulated
EX_leuasnasp[e]	Leucyl-Asparaginyl-Aspartate	9.78609	10.3251	1.05508	0.0773466	1.12225e-21	1.78438e-19	2.48242e-23	2.78031e-21	0.0773466	-0.0550758	upregulated
EX_aspglutrp[e]	Aspartyl-Glutamyl-Tryptophan	9.36325	9.87774	1.05495	0.0771721	1.0853e-48	2.44193e-46	8.08064e-87	2.02824e-84	0.0771721	-0.0549482	upregulated
EX_pydxn[e]	Pyridoxine	-6.35818	-6.02983	0.948358	-0.0764967	0.0279244	0.977356	3.54068e-35	5.48805e-33	0.0764967	0.0516423	downregulated
EX_diholineth[e]	Dihomo-Gamma-Linolenoyl Ethanolamide	0.814401	0.857232	1.05259	0.0739477	0.0114662	0.504511	3.80124e-11	2.09068e-09	0.0739477	-0.052593	upregulated
EX_sl_L[e]	(S)-3-Sulfonatolactate	4.36132	4.1451	0.950424	-0.0733561	1.24656e-78	3.42803e-76	1.86822e-165	6.27721e-163	0.0733561	0.0495755	downregulated
EX_hismetgln[e]	Histidyl-Methionyl-Glutamine	4.52685	4.30349	0.950659	-0.0730002	0.111585	3.12439	1.89682e-17	1.7261e-15	0.0730002	0.049341	downregulated
EX_trphismet[e]	Tryptophanyl-Histidyl-Methionine	5.49528	5.77325	1.05058	0.071189	2.32952e-11	2.58576e-09	1.17607e-13	8.23252e-12	0.071189	-0.0505822	upregulated
EX_hisargcys[e]	Histidyl-Arginyl-Cysteine	9.1689	9.63172	1.05048	0.0710449	7.02389e-05	0.00477624	5.747e-08	2.06892e-06	0.0710449	-0.0504773	upregulated
EX_ttdca[e]	Tetradecanoic Acid	0.892652	0.936979	1.04966	0.0699187	0.00354493	0.186514	4.35156e-07	1.34899e-05	0.0699187	-0.0496575	upregulated
EX_co2[e]	Carbon Dioxide	102.902	98.0744	0.953083	-0.0693268	9.86603e-09	9.27407e-07	3.77171e-207	1.35404e-204	0.0693268	0.0469174	downregulated
EX_pcholn261_hs[e]	Lysopc A C26:1 (Delta 5)	0.904373	0.86264	0.953854	-0.0681599	0.167203	4.01288	9.44223e-07	2.5494e-05	0.0681599	0.0461462	downregulated
EX_hislysala[e]	Histidyl-Lysyl-Alanine	6.48346	6.79448	1.04797	0.0675989	1.27378e-11	1.43937e-09	6.28744e-47	1.17575e-44	0.0675989	-0.0479711	upregulated
DM_dttp_m_	Deoxythymidine-5-Triphosphate	16.0443	16.8049	1.0474	0.066816	1.3213e-53	3.09185e-51	1.13447e-121	3.28995e-119	0.066816	-0.0474025	upregulated
EX_aspprolys[e]	Aspartyl-Prolyl-Lysine	11.4243	10.9112	0.955085	-0.0662985	0.698993	4.75112	8.29218e-10	3.64856e-08	0.0662985	0.0449147	downregulated
EX_tyr_L[e]	L-Tyrosine	-378.809	-396.457	1.04659	0.0656923	5.47739e-131	1.73086e-128	2.75174e-154	8.88813e-152	0.0656923	-0.046587	upregulated
EX_cysleuthr[e]	Cystyl-Leucyl-Threonine	7.09664	7.41731	1.04519	0.0637608	2.75916e-27	4.66299e-25	2.16584e-37	3.48701e-35	0.0637608	-0.0451868	upregulated
EX_pchollinl_hs[e]	1-Linoleoylglycerophosphocholine (Delta 9,12)	0.995281	0.9523	0.956815	-0.0636876	2.49532e-05	0.00184654	1.60468e-06	4.0117e-05	0.0636876	0.0431847	downregulated
DM_sphs1p[n]	Sphingosine 1-Phosphate	0.537992	0.514789	0.95687	-0.0636056	0.000604051	0.0365307	6.44169e-06	0.000154601	0.0636056	0.0431303	downregulated
EX_leusertrp[e]	Leucyl-Seryl-Tryptophan	2.69081	2.81188	1.04499	0.0634914	1.38752e-14	1.76215e-12	1.32354e-38	2.15737e-36	0.0634914	-0.0449917	upregulated
EX_cyssermet[e]	Cystyl-Seryl-Methionine	7.49804	7.8312	1.04443	0.0627203	5.17859e-75	1.38786e-72	2.22518e-169	7.54337e-167	0.0627203	-0.0444332	upregulated
EX_thrasntyr[e]	Threonyl-Asparaginyl-Tyrosine	6.67722	6.97265	1.04424	0.0624594	0.26901	4.56987	2.13161e-26	2.62188e-24	0.0624594	-0.0442444	upregulated
EX_pe203_hs[e]	1-Eicosatrienoylglycerophosphoethanolamine (Delta 11, 14, 17), Lpe (20:3)	0.822666	0.858526	1.04359	0.0615533	5.48263e-05	0.00389267	1.49285e-05	0.000328428	0.0615533	-0.0435888	upregulated
EX_ser_L[e]	L-Serine	-108.185	-103.699	0.958531	-0.0611025	2.56866e-05	0.00187513	1.39635e-32	2.08056e-30	0.0611025	0.0414686	downregulated
EX_dopasf[e]	Dopamine 3-O-Sulfate	0.769835	0.739085	0.960057	-0.0588082	0.10472	3.03688	0.0494916	0.0494916	0.0588082	0.0399431	downregulated
EX_thymd[e]	Thymidine	-15.4487	-16.0844	1.04115	0.0581761	1.08756e-35	2.15336e-33	3.51778e-104	9.74426e-102	0.0581761	-0.0411487	upregulated
EX_gly[e]	Glycine	822.351	789.889	0.960525	-0.0581051	0	0	0	0	0.0581051	0.0394751	downregulated
EX_val_L[e]	L-Valine	-506.1	-526.29	1.03989	0.0564368	3.51694e-49	7.98344e-47	2.44046e-94	6.39401e-92	0.0564368	-0.0398942	upregulated
EX_pe2linl_hs[e]	2-Linoleoylglycerophosphoethanolamine	0.96973	0.933744	0.962891	-0.0545553	0.191941	4.2227	5.70436e-10	2.68105e-08	0.0545553	0.0371088	downregulated
EX_3hdececrn[e]	3-Hydroxyhexadecenoylcarnitine	0.644943	0.622088	0.964563	-0.0520532	0.193345	4.2227	0.0201972	0.0605915	0.0520532	0.0354374	downregulated
EX_xolest204_hs[e]	Cholesteryl Arachidonate, Cholesterol-Ester (20:4, Delta 5,8,11,14)	0.724694	0.749484	1.03421	0.0485265	0.0220741	0.854926	1.50178e-10	7.80928e-09	0.0485265	-0.0342081	upregulated
EX_sphmyln18123_hs[e]	Sm (D18:1/23:0), Sphingomyelin	0.418028	0.404283	0.967119	-0.0482344	0.00589359	0.288786	2.10089e-05	0.000420178	0.0482344	0.0328808	downregulated
EX_dopa4glcur[e]	Dopamine-4-O-Glucuronide	0.747556	0.72304	0.967206	-0.0481048	0.069833	2.27823	0.000138062	0.00220899	0.0481048	0.0327939	downregulated
EX_ind3ac[e]	Indole-3-Acetate	8.30356	8.58488	1.03388	0.0480678	0.00065814	0.0388303	5.96305e-19	5.78416e-17	0.0480678	-0.0338793	upregulated
EX_arg_L[e]	L-Arginine	-521.216	-504.532	0.967991	-0.0469346	3.18145e-33	6.07657e-31	8.59386e-45	1.54689e-42	0.0469346	0.0320091	downregulated
EX_argargmet[e]	Arginyl-Arginyl-Metheonine	7.2203	7.45813	1.03294	0.0467556	0.124387	3.23406	0.000432559	0.00475815	0.0467556	-0.0329394	upregulated
EX_3tetd7ecoacrn[e]	3-Hydroxy Tetradecenoyl-7-Carnitine	0.775631	0.751744	0.969204	-0.0451281	0.485949	5.34544	0.00617854	0.0432498	0.0451281	0.0307962	downregulated
EX_sphmyln1824_hs[e]	Sm (D18:0/24:0), Sphingomyelin	0.376871	0.388721	1.03144	0.0446642	6.86409e-06	0.000535399	5.747e-08	2.06892e-06	0.0446642	-0.0314431	upregulated
EX_pcholeic_hs[e]	1-Eicosadienoylglycerophosphocholine (Delta 11,14)	0.896335	0.924211	1.0311	0.0441832	2.1431e-16	2.87176e-14	5.24331e-27	6.60657e-25	0.0441832	-0.0310992	upregulated
EX_metphearg[e]	Methionyl-Phenylalanyl-Arginine	7.42038	7.6376	1.02927	0.0416256	0.924327	1.69054	9.52385e-09	3.80954e-07	0.0416256	-0.0292729	upregulated
EX_thmtp[e]	Thiamine-Triphosphate	0.720416	0.7002	0.971938	-0.0410631	0.137937	3.44843	5.94652e-07	1.78396e-05	0.0410631	0.0280615	downregulated
EX_pe13_hs[e]	1-Tridecanoylglycerophosphoethanolamine (C13:0 Pe)	0.712234	0.692657	0.972513	-0.0402107	0.000222107	0.014437	8.01262e-08	2.72429e-06	0.0402107	0.0274871	downregulated
EX_3hadpac[e]	3-Hydroxy-Adipate	0.627541	0.610364	0.972627	-0.0400407	1.80894e-06	0.000150142	1.14741e-12	7.57292e-11	0.0400407	0.0273725	downregulated
EX_pailar_hs[e]	1-Arachidonoylglycerophosphoinositol	3.0265	3.10697	1.02659	0.0378568	0.00862248	0.402509	2.30507e-11	1.31389e-09	0.0378568	-0.0265877	upregulated
EX_pheme[e]	Protoheme	0.820667	0.84149	1.02537	0.0361487	0.116091	3.13445	2.27515e-13	1.56985e-11	0.0361487	-0.0253729	upregulated
EX_3tdcrn[e]	3-Hydroxy-Tetradecanoyl Carnitine	1.08478	1.11005	1.0233	0.0332331	0.00941096	0.423493	1.49285e-05	0.000328428	0.0332331	-0.0233028	upregulated
EX_sphmyln1825_hs[e]	Sm (D18:0/25:0), Sphingomyelin	0.410054	0.419212	1.02233	0.031866	6.87098e-21	1.05813e-18	3.00959e-31	4.24353e-29	0.031866	-0.0223336	upregulated
EX_hepdeceth[e]	Heptadecanoyl Thanolamide (C17:0)	0.65385	0.666546	1.01942	0.0277451	0.0690373	2.27823	7.9695e-06	0.000183298	0.0277451	-0.0194175	upregulated
EX_glc_D[e]	D-Glucose	-795.661	-807.404	1.01476	0.0211373	8.59469e-11	9.28226e-09	1.54902e-185	5.42156e-183	0.0211373	-0.0147591	upregulated
EX_pcholn224_hs[e]	1-Docosatetraenoylglycerophosphocholine (Delta 7, 10, 13, 16), Sn1-Lpc (22:4)	0.970906	0.957008	0.985685	-0.0208012	0.528341	5.34544	0.000176646	0.00247304	0.0208012	0.0143148	downregulated
EX_pcholn15_hs[e]	1-Pentadecanoylglycerophosphocholine, Sn1-Lpc (15:0)	0.908463	0.89563	0.985874	-0.0205246	0.00309775	0.167279	1.09547e-09	4.49143e-08	0.0205246	0.0141259	downregulated
EX_nh4[e]	Ammonium	975.339	989.312	1.01433	0.020522	0	0	0	0	0.020522	-0.0143264	upregulated
EX_ppi[e]	Diphosphate	0.660908	0.669833	1.0135	0.0193521	0.220638	4.02801	0.0201972	0.0709583	0.0193521	-0.0135043	upregulated
EX_asncyscys[e]	Asparaginyl-Cysteinyl-Cysteine	9.63169	9.50369	0.986711	-0.0193002	0.000598864	0.0366055	0.000322535	0.00387042	0.0193002	0.0132888	downregulated
EX_hco3[e]	Bicarbonate	988.951	976.455	0.987364	-0.0183463	0	0	0	0	0.0183463	0.0126362	downregulated
EX_pa_hs[e]	Phosphatidate	9.91941	10.045	1.01266	0.0181569	0.775421	3.09395	3.55769e-10	1.74327e-08	0.0181569	-0.0126649	upregulated
EX_xyl_D[e]	Aldehydo-D-Xylose	0.292393	0.288804	0.987723	-0.0178213	0.026109	0.939923	0.011362	0.0681718	0.0178213	0.0122768	downregulated
EX_o2[e]	Oxygen	-982.089	-993.966	1.01209	0.0173419	2.74123e-49	6.25001e-47	1.84639e-58	3.85895e-56	0.0173419	-0.012093	upregulated
EX_C14771[e]	14,15-Epoxy-5,8,11-Eicosatrienoic Acid	0.524364	0.530589	1.01187	0.0170284	1.12353e-05	0.000865118	9.25039e-12	5.55024e-10	0.0170284	-0.0118731	upregulated
EX_mhista[e]	N(Tele)-Methylhistaminium	3.08473	3.11934	1.01122	0.0160944	9.09714e-18	1.2827e-15	9.22754e-63	2.00238e-60	0.0160944	-0.0112182	upregulated
EX_sphmyln181181_hs[e]	Sm (D18:1/18:1), Sphingomyelin	0.361095	0.364557	1.00959	0.0137651	0.00351913	0.186514	1.27999e-06	3.32797e-05	0.0137651	-0.00958687	upregulated
EX_phe_L[e]	L-Phenylalanine	-571.195	-576.476	1.00925	0.0132784	3.32932e-06	0.000269675	1.07692e-191	3.80153e-189	0.0132784	-0.0092464	upregulated
EX_eic21114tr[e]	Trans,Cis,Cis-2,11,14-Eicosatrienoic Acid	0.694926	0.700972	1.0087	0.0124976	0.0787892	2.36368	0.0177396	0.0886979	0.0124976	-0.00870028	upregulated
EX_asnmetpro[e]	Asparaginyl-Methionyl-Proline	9.22622	9.16174	0.993011	-0.0101184	1.68696e-12	1.99061e-10	4.1678e-52	8.3356e-50	0.0101184	0.00698901	downregulated
EX_HC01444[e]	Galactosylglycerol	0.874777	0.869108	0.993519	-0.00938003	0.000590412	0.0366055	2.43668e-17	2.19301e-15	0.00938003	0.00648065	downregulated
EX_gthrd[e]	Reduced Glutathione	-997.619	-991.199	0.993564	-0.0093153	0	0	0	0	0.0093153	0.00643607	downregulated
EX_CE2047[e]	9,10-Hydroxyoctadec-12(Z)-Enoate	1.70193	1.69279	0.994627	-0.00777245	0.773487	3.70722	0.000857194	0.00771474	0.00777245	0.00537297	downregulated
EX_leuleutrp[e]	Leucyl-Leucyl-Tryptophan	7.88217	7.91856	1.00462	0.00664465	0.0164744	0.691926	9.10053e-10	3.91323e-08	0.00664465	-0.00461634	upregulated
EX_pcholn1836_hs[e]	1-Octadeca-Trienoylglycerophosphocholine, Sn1-Lpc (18:3, Delta 6, 9, 12)	0.926987	0.92343	0.996163	-0.00554671	4.7311e-09	4.54185e-07	1.52972e-31	2.21809e-29	0.00554671	0.00383731	downregulated
EX_C04849[e]	(5Z,9E,14Z)-(8Xi,11R,12S)-11,12-Epoxy-8-Hydroxyicosa-5,9,14-Trienoate	0.572563	0.570451	0.996312	-0.00533087	0.65631	5.38778	8.37488e-11	4.43868e-09	0.00533087	0.00368826	downregulated
EX_pcholn183_hs[e]	1-Octadeca-Trienoylglycerophosphocholine, Sn1-Lpc (18:3, Delta 9, 12, 15)	0.789648	0.792366	1.00344	0.0049571	6.81674e-05	0.00470355	4.82452e-14	3.47366e-12	0.0049571	-0.00344191	upregulated
EX_lys_L[e]	L-Lysine	-406.826	-405.458	0.996637	-0.00485941	0.400635	5.60889	3.57371e-21	3.68092e-19	0.00485941	0.00336262	downregulated
EX_valarggly[e]	Valyl-Arginyl-Glycine	5.80371	5.81887	1.00261	0.00376342	0.00273386	0.150362	6.89527e-05	0.00124115	0.00376342	-0.00261201	upregulated
EX_cysglnmet[e]	Cystyl-Glutaminyl-Methionine	9.69287	9.71673	1.00246	0.00354615	9.79897e-17	1.33266e-14	1.77224e-98	4.78506e-96	0.00354615	-0.00246103	upregulated
EX_h2o[e]	Water	980.986	979.375	0.998358	-0.00237092	6.09074e-05	0.00426352	7.55412e-10	3.39936e-08	0.00237092	0.00164204	downregulated
